# Supplementary material for: Small extracellular vesicles in follicular fluids for predicting reproductive outcomes in assisted reproductive technology
Source: Commun Med (Lond). 2024 Feb 28;4:33. doi: 10.1038/s43856-024-00460-8 (PMC10902298; doi:10.1038/s43856-024-00460-8)
Supplement: Supplementary file 4 — Supplementary Data 1 [file 43856_2024_460_MOESM4_ESM.xlsx]

## Sheet: Sheet1
Supplementary Data S1. Upregulated and downregulated piRNAs in pregnancy group.
			Average read count
piRNA	Log2FC	p-value	Pregnancy group	Non-pregnancy group	All samples	AUC
<Upregulated>
piR-hsa-1017956	5.52245	0.00256436	3.72023	0.045555	1.51543	0.723958
piR-hsa-1038000	6.02772	0.00181016	5.48997	0	2.19599	0.75
piR-hsa-1083585	3.0555	0.00856555	5.41547	0.567801	2.50687	0.822917
piR-hsa-1223974	5.91334	0.00758921	3.07845	0	1.23138	0.6875
piR-hsa-1243797	3.27134	0.00649198	0.997781	0.0739498	0.443482	0.838542
piR-hsa-1286746	2.66937	0.00558574	9.45234	5.06686	6.82105	0.697917
piR-hsa-1292272	2.41883	0.00667397	2.30148	0.657873	1.31532	0.8125
piR-hsa-1293696	3.01398	0.0072446	3.77849	3.62569	3.68681	0.713542
piR-hsa-1307971	3.35564	0.00450546	4.21639	0.478796	1.97383	0.729167
piR-hsa-1317326	2.74296	0.0062931	2.34216	0.355898	1.1504	0.791667
piR-hsa-1329168	2.83777	0.00613897	2.74284	1.35367	1.90934	0.729167
piR-hsa-133450	3.51063	0.00561969	1.91114	0.166673	0.864458	0.760417
piR-hsa-1401312	2.14166	0.00522195	7.53263	1.75135	4.06387	0.71875
piR-hsa-1501890	4.52291	0.00467225	2.39845	10.6138	7.32769	0.744792
piR-hsa-151424	2.03363	0.00637992	157.998	82.425	112.654	0.677083
piR-hsa-1569168	3.92863	0.00647504	2.16009	0.0624283	0.901495	0.8125
piR-hsa-1569305	3.24865	0.00158946	47.8189	4.59622	21.8853	0.71875
piR-hsa-164435	2.39117	0.000972324	7.71429	1.4512	3.95644	0.864583
piR-hsa-166535	3.1064	0.006486	2.06682	0.331492	1.02562	0.78125
piR-hsa-1696269	6.59065	0.000796463	6.77633	0	2.71053	0.75
piR-hsa-173344	3.48741	0.00687244	3.27288	0.344302	1.51573	0.723958
piR-hsa-173815	3.77657	0.00807319	1.82192	1.47428	1.61334	0.744792
piR-hsa-177480	3.62917	0.00576627	1.38774	0.0239297	0.569454	0.9375
piR-hsa-177716	4.50004	0.00720895	2.14027	0.0811043	0.90477	0.729167
piR-hsa-1782010	3.41484	0.00332305	1.8259	0.134934	0.811322	0.895833
piR-hsa-1815613	4.13926	0.00762624	2.07509	0.0338411	0.850343	0.8125
piR-hsa-1822525	5.82483	0.00357535	7.69928	0	3.07971	0.6875
piR-hsa-1835644	5.23411	0.00178329	10.5612	0.236887	4.36662	0.828125
piR-hsa-1845818	4.83687	0.00887258	2.67073	0.0239297	1.08265	0.75
piR-hsa-1885210	6.14655	0.00162939	5.38035	0.90933	2.69774	0.708333
piR-hsa-1888309	3.62813	0.00689795	1.75267	0.210818	0.827557	0.604167
piR-hsa-1893498	3.22818	0.00821491	13.7689	1.25458	6.2603	0.453125
piR-hsa-1898372	2.41457	0.00441904	6.86111	1.6921	3.7597	0.583333
piR-hsa-1899687	2.53494	0.00928327	1.67407	0.347076	0.877875	0.8125
piR-hsa-1900699	3.09049	0.00380743	2.30989	1.6362	1.90568	0.755208
piR-hsa-1904308	2.62661	0.00951079	11.3058	6.61862	8.49349	0.729167
piR-hsa-1904934	3.93345	0.00654687	1.53406	0.871117	1.1363	0.713542
piR-hsa-1906949	1.84825	0.00332249	8.30465	2.44436	4.78848	0.791667
piR-hsa-1907706	3.08281	0.00178604	5.47009	3.06591	4.02758	0.692708
piR-hsa-1923411	3.51221	0.00304057	1.03388	0.0528487	0.445261	0.958333
piR-hsa-1929014	3.02695	0.00731338	2.40325	1.6988	1.98058	0.614583
piR-hsa-1929165	3.60906	0.00520469	2.12024	0.889561	1.38183	0.760417
piR-hsa-1970713	4.03436	0.004892	2.22183	0.140019	0.972744	0.822917
piR-hsa-1973166	3.58563	0.00618939	1.13744	0.195132	0.572054	0.78125
piR-hsa-2020632	5.81039	0.00878793	3.78997	0	1.51599	0.6875
piR-hsa-2030458	5.03391	0.00869205	2.27769	0	0.911075	0.75
piR-hsa-2058418	5.15468	0.00242367	2.80944	0	1.12378	0.8125
piR-hsa-2143116	4.97784	0.00407513	5.1386	0.0675288	2.09596	0.661458
piR-hsa-2148397	4.91002	0.00285961	2.52672	1.249	1.76009	0.744792
piR-hsa-2183281	5.35049	0.00909487	3.39581	0.0928528	1.41404	0.65625
piR-hsa-2250921	1.88791	0.00754964	5.75826	1.72538	3.33853	0.625
piR-hsa-2305822	3.76288	0.00215727	2.93122	0.231557	1.31142	0.796875
piR-hsa-2382296	3.5297	0.00710533	2.37272	0.148965	1.03847	0.75
piR-hsa-2479180	3.05996	0.00772022	12.4092	2.18816	6.27657	0.713542
piR-hsa-2487795	2.04018	0.00431155	10.8832	3.33947	6.35696	0.703125
piR-hsa-2500335	2.00285	0.00764636	8.36193	2.76472	5.0036	0.71875
piR-hsa-2508676	2.29723	0.00297812	26.1257	7.22915	14.7878	0.401042
piR-hsa-2511246	3.31073	0.00830925	2.46589	1.27179	1.74943	0.583333
piR-hsa-2511578	2.94491	0.00996294	9.4252	8.32421	8.76461	0.765625
piR-hsa-2513842	2.13267	0.00387815	6.76833	1.55758	3.64188	0.796875
piR-hsa-2514532	4.1388	0.00908677	1.54188	0.732412	1.0562	0.635417
piR-hsa-2518055	3.62772	0.00749724	2.03217	0.211691	0.939883	0.645833
piR-hsa-251884	2.97345	0.00820657	1.6477	0.315663	0.848476	0.770833
piR-hsa-2521322	3.41401	0.00923672	1.93132	1.60017	1.73263	0.682292
piR-hsa-2522717	2.92817	0.00587718	1.47294	0.227845	0.725883	0.875
piR-hsa-2523060	4.54372	0.00608899	1.96606	1.32079	1.5789	0.744792
piR-hsa-2524126	3.15607	0.00435285	3.86817	2.54326	3.07323	0.765625
piR-hsa-2524630	1.9396	0.00998959	3.43017	0.858078	1.88691	0.734375
piR-hsa-2531658	3.82474	0.00204556	3.78032	1.50074	2.41257	0.567708
piR-hsa-2543169	2.30008	0.00702252	2.06088	1.21003	1.55037	0.765625
piR-hsa-2557701	2.79935	0.00447141	2.1772	1.70688	1.89501	0.755208
piR-hsa-2561536	2.25301	0.00932031	39.0603	8.59943	20.7838	0.59375
piR-hsa-2564965	2.41481	0.00506685	26.2676	5.0927	13.5627	0.59375
piR-hsa-2565414	4.26985	0.00440155	2.07133	1.56009	1.76458	0.6875
piR-hsa-2569289	3.06037	0.00621555	9.4693	8.13295	8.66749	0.807292
piR-hsa-2584662	5.50513	0.0032036	3.87687	0.045555	1.57808	0.661458
piR-hsa-2614136	2.81148	0.00358733	2.18458	0.47997	1.16181	0.828125
piR-hsa-2621861	5.26559	0.00731056	2.33392	1.70172	1.9546	0.6875
piR-hsa-2650959	4.55738	0.00432896	6.99881	0.240039	2.94355	0.6875
piR-hsa-2717218	3.93781	0.00261626	2.84259	0.175538	1.24236	0.822917
piR-hsa-2753878	4.50664	0.00920074	2.02179	0	0.808717	0.75
piR-hsa-2809835	5.90596	0.00284479	4.07754	0	1.63102	0.75
piR-hsa-2812292	2.79684	0.00447808	2.60425	0.33827	1.24466	0.854167
piR-hsa-2833485	2.93284	0.00763147	1.04144	0.122407	0.490019	0.96875
piR-hsa-2835607	2.65056	0.00969697	6.39123	4.28815	5.12938	0.661458
piR-hsa-2847011	3.32919	0.00463268	1.27604	0.133677	0.590621	0.848958
piR-hsa-2851599	2.51148	0.00699681	7.64406	1.8353	4.1588	0.6875
piR-hsa-2851614	2.45763	0.00510892	7.25344	5.34616	6.10908	0.723958
piR-hsa-2855109	2.78448	0.00777656	6.04771	3.77498	4.68407	0.713542
piR-hsa-2858209	3.00562	0.00964449	3.42715	2.79507	3.04791	0.46875
piR-hsa-2863434	4.01086	0.00280699	1.54772	1.13727	1.30145	0.744792
piR-hsa-2864290	3.91921	0.00720108	4.00204	0.370591	1.82317	0.828125
piR-hsa-2866907	2.29092	0.0037724	56.6442	46.4286	50.5149	0.5625
piR-hsa-2883475	4.64147	0.00948461	1.46314	0	0.585255	0.75
piR-hsa-2910442	4.62009	0.00520304	26.7292	0.807397	11.1761	0.71875
piR-hsa-3108429	4.52144	0.000814493	2.66654	0.081436	1.11548	0.791667
piR-hsa-3115162	2.45545	0.00781919	3.51009	0.621413	1.77688	0.84375
piR-hsa-3360710	5.01097	0.00347449	2.54198	0	1.01679	0.8125
piR-hsa-3382305	3.77636	0.00655763	2.65529	0.262699	1.21974	0.6875
piR-hsa-340073	2.48685	0.0070972	6.37163	4.47177	5.23172	0.744792
piR-hsa-3625233	3.42767	0.00416808	1.71154	1.01047	1.2909	0.739583
piR-hsa-3633073	4.2639	0.00959862	2.23458	4.48649	3.58572	0.578125
piR-hsa-3639714	6.14117	0.00164656	5.40418	0.8854	2.69291	0.708333
piR-hsa-364947	3.44785	0.00687996	1.82829	1.13614	1.413	0.708333
piR-hsa-366406	3.73832	0.00237994	2.37182	0.21019	1.07484	0.697917
piR-hsa-3673875	3.58004	0.00810452	1.53276	0.200145	0.733192	0.75
piR-hsa-3698587	4.61041	0.00111303	3.398	0.152235	1.45054	0.786458
piR-hsa-372627	2.65979	0.0049674	3.92106	0.72586	2.00394	0.755208
piR-hsa-3748666	3.70341	0.0059799	3.00411	0.283393	1.37168	0.895833
piR-hsa-3752228	2.80281	0.0099241	4.28648	2.85547	3.42787	0.744792
piR-hsa-3768281	3.26323	0.00181261	4.99834	3.97881	4.38662	0.588542
piR-hsa-3771063	2.88141	0.00624626	1.80877	0.198853	0.842818	0.895833
piR-hsa-377609	3.31399	0.00816672	1.65021	0.570391	1.00232	0.71875
piR-hsa-379765	2.47238	0.00444708	2.68563	0.636514	1.45616	0.822917
piR-hsa-398144	3.7785	0.00575891	1.54649	0.974749	1.20344	0.713542
piR-hsa-408390	3.73523	0.00236945	1.61075	0.121374	0.717123	0.760417
piR-hsa-411174	3.75753	0.00569061	1.57941	0.902959	1.17354	0.770833
piR-hsa-4158508	3.29372	0.00747423	1.44705	0.198485	0.697909	0.703125
piR-hsa-4188938	4.77759	0.00173687	2.14124	0.0928528	0.912206	0.786458
piR-hsa-4218565	5.44486	0.00016364	4.52631	0.0285873	1.82768	0.875
piR-hsa-4273480	5.39063	0.00725991	3.6539	0.0928528	1.51727	0.661458
piR-hsa-4336723	4.53993	0.00593244	2.93799	0.0303507	1.19341	0.75
piR-hsa-4353286	5.88884	0.00287261	4.04687	0	1.61875	0.75
piR-hsa-4372007	4.14442	0.000805337	3.1381	1.62347	2.22932	0.760417
piR-hsa-4385095	3.81149	0.00875043	1.4053	0.889762	1.09598	0.671875
piR-hsa-43861	5.24386	0.00786964	3.99446	0	1.59778	0.75
piR-hsa-4398258	2.71982	0.00942388	2.19806	0.357316	1.09362	0.6875
piR-hsa-4398776	4.20042	0.00823597	2.03413	0.0950916	0.870706	0.697917
piR-hsa-4412443	4.24183	0.00460575	1.64564	0.938249	1.2212	0.765625
piR-hsa-4418999	3.1475	0.00346894	1.68245	0.218481	0.804068	0.859375
piR-hsa-4427162	4.26689	0.00228678	1.91332	0.990766	1.35979	0.776042
piR-hsa-4430317	3.15186	0.00361065	2.73738	0.485062	1.38599	0.78125
piR-hsa-4474510	2.23891	0.0086129	2.04557	6.23915	4.56172	0.729167
piR-hsa-4483919	2.98448	0.00437227	2.39534	0.313009	1.14594	0.729167
piR-hsa-4486120	3.13216	0.00774261	9.23818	0.826216	4.191	0.734375
piR-hsa-4486782	3.32457	0.00392244	4.32178	0.85275	2.24036	0.614583
piR-hsa-4492322	2.12735	0.00278794	49.9513	14.4821	28.6698	0.770833
piR-hsa-4596658	4.61832	0.00320279	2.48674	0.0853113	1.04588	0.661458
piR-hsa-4702903	4.81587	0.00622653	2.85336	0	1.14134	0.8125
piR-hsa-4745222	3.63167	0.00684773	4.89469	0.333938	2.15824	0.75
piR-hsa-4759942	4.64503	0.00554666	2.57547	0.0607015	1.06661	0.786458
piR-hsa-4848561	2.90403	0.00342525	2.403	0.436132	1.22288	0.75
piR-hsa-4885305	4.08791	0.00104714	2.20402	0.104407	0.944252	0.822917
piR-hsa-4894652	5.06761	0.00829467	26.3248	0.644592	10.9167	0.692708
piR-hsa-494316	4.1638	0.0095843	2.2624	0.0928528	0.960671	0.786458
piR-hsa-4986086	2.94114	0.00530651	6.18794	0.728823	2.91247	0.90625
piR-hsa-4998279	3.53059	0.00187369	2.7335	0.2676	1.25396	0.833333
piR-hsa-508676	4.19115	0.00631373	1.81535	1.66224	1.72348	0.6875
piR-hsa-5367061	6.33253	0.004135	5.40099	0	2.16039	0.6875
piR-hsa-5695464	4.37344	0.00454794	2.24798	0	0.899193	0.875
piR-hsa-5705170	4.60564	0.00274539	5.57825	0.229518	2.36901	0.760417
piR-hsa-584726	5.13109	0.00455189	4.54913	0.371411	2.0425	0.786458
piR-hsa-5863240	3.60616	0.00992493	2.05245	0.119649	0.89277	0.916667
piR-hsa-58720	3.04111	0.00444336	5.04465	3.12716	3.89416	0.755208
piR-hsa-5906425	3.86634	0.00242206	2.53746	0.246603	1.16295	0.822917
piR-hsa-5966660	3.69062	0.00685202	4.01048	0.28693	1.77635	0.744792
piR-hsa-5982416	4.75377	0.00462569	2.10838	0.045555	0.870687	0.786458
piR-hsa-6008498	5.18805	0.000250926	4.62936	0.109661	1.91754	0.791667
piR-hsa-6088623	6.24225	0.0016974	5.16082	0	2.06433	0.75
piR-hsa-6221038	5.62984	0.00972629	3.46631	0	1.38652	0.6875
piR-hsa-6343072	3.04032	0.00649484	4.50573	4.72004	4.63432	0.729167
piR-hsa-6399143	6.61586	0.000921273	6.6106	0	2.64424	0.75
piR-hsa-6404632	2.44215	0.009223	4.5167	2.8119	3.49382	0.734375
piR-hsa-6991799	3.39219	0.00444754	2.1918	0.302175	1.05803	0.75
piR-hsa-7036262	3.02795	0.00636847	2.98722	0.516316	1.50468	0.796875
piR-hsa-731450	1.87458	0.00771446	14.604	3.54065	7.966	0.671875
piR-hsa-741203	3.08768	0.00895182	1.54156	0.173957	0.720998	0.75
piR-hsa-741263	3.61162	0.00363259	3.13712	0.255164	1.40795	0.729167
piR-hsa-742710	3.41773	0.00778929	3.78156	0.396492	1.75052	0.84375
piR-hsa-7488960	5.34058	0.000120148	4.01884	0.0239297	1.6219	0.875
piR-hsa-749681	2.1397	0.00608237	7.61599	1.61096	4.01297	0.78125
piR-hsa-7526013	5.1354	0.0098276	3.4525	0.061307	1.41778	0.661458
piR-hsa-760938	3.77246	0.00125541	4.72651	0.408004	2.13541	0.744792
piR-hsa-7645027	3.13452	0.0033332	8.16096	1.12323	3.93832	0.838542
piR-hsa-765074	2.00483	0.00649187	5.53099	1.31999	3.00439	0.75
piR-hsa-7653942	5.12272	0.00453522	2.82101	0.061307	1.16519	0.729167
piR-hsa-767022	2.77765	0.00772641	6.11441	0.860209	2.96189	0.838542
piR-hsa-768766	2.37442	0.00911425	11.2961	2.1941	5.8349	0.671875
piR-hsa-770465	3.19684	0.00382498	1.82538	0.174923	0.835104	0.833333
piR-hsa-7723993	3.23508	0.00621085	2.04523	0.247456	0.966566	0.609375
piR-hsa-774840	2.51788	0.00753612	5.32312	3.28243	4.09871	0.682292
piR-hsa-777193	2.20016	0.00853123	5.73664	3.67794	4.50142	0.583333
piR-hsa-778530	2.70162	0.00648913	3.20162	2.28452	2.65136	0.703125
piR-hsa-7811727	5.44229	0.00517729	3.36258	0.0758194	1.39052	0.59375
piR-hsa-7824244	4.97528	0.00786811	4.57277	0.278558	1.99624	0.71875
piR-hsa-7845253	2.68137	0.00953554	2.04426	0.402312	1.05909	0.723958
piR-hsa-7869480	4.8749	0.00883466	3.20312	0.0741423	1.32573	0.661458
piR-hsa-787904	2.66332	0.0099194	8.15729	5.60324	6.62486	0.682292
piR-hsa-793346	1.91743	0.00535341	37.5361	12.7893	22.688	0.723958
piR-hsa-793509	4.8557	0.00690623	6.48873	0.281781	2.76456	0.635417
piR-hsa-8028332	4.24055	0.00459014	2.81939	0.0557722	1.16122	0.8125
piR-hsa-808992	2.34004	0.00739119	2.05524	0.504132	1.12458	0.807292
piR-hsa-8205654	4.89797	0.0024568	5.01688	0.118472	2.07783	0.71875
piR-hsa-8275429	5.85304	0.000704586	5.54468	0.0636849	2.25608	0.791667
piR-hsa-8417114	3.48024	0.00930654	2.3657	0.142137	1.03156	0.760417
<Downregulated>
piR-hsa-1237799	-2.77284	0.0011252	2.89481	23.1493	15.0475	0.744792
piR-hsa-1252961	-2.59358	0.00913699	14.1204	5.10773	8.71279	0.598958
piR-hsa-1254853	-2.04058	0.00955267	1.90193	10.0948	6.81764	0.729167
piR-hsa-1257348	-2.63323	0.000706726	2.31502	13.6286	9.10315	0.822917
piR-hsa-1258621	-1.47885	0.00788379	41.2827	132.607	96.0773	0.786458
piR-hsa-1260481	-2.8974	0.0085815	0.442906	3.52236	2.29058	0.75
piR-hsa-1271339	-2.95334	0.00794575	0.249936	2.33797	1.50276	0.765625
piR-hsa-1274219	-1.65417	0.00894729	3.27335	11.7724	8.37279	0.8125
piR-hsa-1275190	-1.86599	0.00940151	10.1527	38.4209	27.1136	0.671875
piR-hsa-1283342	-2.96349	0.000698659	1.01964	10.1601	6.50392	0.791667
piR-hsa-1284579	-2.40863	0.00185878	38.3879	1054.06	647.793	0.838542
piR-hsa-1288874	-2.44938	0.00108669	4.8639	31.1962	20.6633	0.817708
piR-hsa-1290255	-3.44266	0.00441484	0.564044	5.53561	3.54699	0.760417
piR-hsa-1290409	-3.17735	0.0067378	1.47067	2.20647	1.91215	0.713542
piR-hsa-1293086	-2.38533	0.00865192	1.94	30.5022	19.0773	0.729167
piR-hsa-1294129	-3.57878	0.000905094	0.10815	1.6455	1.03056	0.927083
piR-hsa-1294291	-2.81848	0.00228661	1.1092	10.1411	6.52831	0.822917
piR-hsa-1301601	-3.11881	0.00350715	0.747429	9.35457	5.91171	0.770833
piR-hsa-1302691	-2.62546	0.00780342	6.41438	34.1518	23.0568	0.609375
piR-hsa-1305358	-3.34921	0.00964229	0.4483	4.56873	2.92056	0.6875
piR-hsa-1329305	-2.01117	0.00831108	0.571161	2.40293	1.67022	0.90625
piR-hsa-134988	-3.62129	0.000601237	1.09412	19.6315	12.2165	0.807292
piR-hsa-1357776	-3.658	0.00451183	0.0311366	1.48774	0.905099	0.875
piR-hsa-137973	-2.96329	0.000505391	0.748021	8.52009	5.41127	0.880208
piR-hsa-140971	-1.41813	0.00801539	15.3351	14.7922	15.0094	0.734375
piR-hsa-148788	-2.96547	0.00621125	1.57348	3.54287	2.75511	0.364583
piR-hsa-149327	-3.84464	0.00522943	0.0311366	1.8406	1.11682	0.833333
piR-hsa-1541867	-3.7146	0.00502939	0.181548	2.41774	1.52326	0.770833
piR-hsa-155568	-2.55186	0.00162797	3.52309	59.7715	37.2722	0.802083
piR-hsa-1585033	-5.39817	0.00318324	0.154027	17.0959	10.3191	0.71875
piR-hsa-1598578	-5.36738	0.00673538	2.19301	6.35857	4.69235	0.385417
piR-hsa-1629185	-5.05298	0.00256948	0	2.76101	1.65661	0.791667
piR-hsa-166503	-2.89684	0.00489757	0.600824	6.96789	4.42106	0.8125
piR-hsa-1665038	-5.48225	0.000746057	0	4.13237	2.47942	0.791667
piR-hsa-166716	-3.59264	0.000227087	2.56408	40.8318	25.5247	0.755208
piR-hsa-171058	-2.32675	0.00246443	17.8244	292.833	182.83	0.796875
piR-hsa-171313	-2.66999	0.00791701	5.81112	31.17	21.0265	0.390625
piR-hsa-175792	-3.13939	0.000533256	2.7096	31.1812	19.7925	0.760417
piR-hsa-1869750	-2.35228	0.00906243	1.36445	7.17197	4.84896	0.755208
piR-hsa-1872641	-3.80827	0.00255712	6.57762	78.0888	49.4843	0.385417
piR-hsa-1876375	-2.23325	0.00292374	6.41773	34.9912	23.5618	0.765625
piR-hsa-1880908	-3.07401	0.000693756	0.794902	8.6378	5.50064	0.859375
piR-hsa-1885772	-3.67662	0.00538702	1.85648	1.77738	1.80902	0.729167
piR-hsa-1888757	-2.15653	0.00384576	8.93378	104.182	66.083	0.770833
piR-hsa-1890238	-5.03687	0.00043077	0.0858432	4.2115	2.56124	0.838542
piR-hsa-1896946	-3.42947	0.00290304	0.467057	15.8996	9.72657	0.78125
piR-hsa-1900830	-2.25213	0.00766484	8.25688	12.3378	10.7054	0.708333
piR-hsa-1902324	-2.81922	0.00156533	2.04789	30.8445	19.3259	0.796875
piR-hsa-1902763	-3.29185	0.000915228	5.17906	66.6296	42.0494	0.677083
piR-hsa-1905294	-3.31673	0.00570447	4.44893	2.16814	3.08046	0.723958
piR-hsa-1906128	-3.2163	0.000180869	0.877147	9.73229	6.19023	0.854167
piR-hsa-1906220	-3.4237	0.00723812	0.278824	2.63662	1.6935	0.8125
piR-hsa-1910255	-2.55292	0.000397998	34.9996	218.547	145.128	0.817708
piR-hsa-1910997	-4.84148	0.00326924	0.678373	2.74076	1.9158	0.625
piR-hsa-1917927	-5.35551	0.000934523	0.0372518	4.92801	2.9717	0.791667
piR-hsa-1920205	-2.19589	0.00506729	1.56812	9.59609	6.3849	0.8125
piR-hsa-1921690	-1.82168	0.00820471	4.08005	15.4255	10.8873	0.770833
piR-hsa-1926780	-3.15998	0.00027419	2.13181	22.2018	14.1738	0.828125
piR-hsa-1928407	-3.34515	0.00467382	0.380108	4.64149	2.93694	0.723958
piR-hsa-1930067	-2.79355	0.00973037	0.58779	4.18953	2.74884	0.765625
piR-hsa-1933112	-4.58698	0.00571257	0	2.3563	1.41378	0.75
piR-hsa-1933601	-2.20471	0.00546353	1.72242	9.9232	6.64289	0.744792
piR-hsa-1936034	-4.47711	0.00449601	1.15398	6.40145	4.30246	0.640625
piR-hsa-1939676	-3.56892	0.00580781	0.642664	5.73347	3.69715	0.807292
piR-hsa-1941592	-2.74546	0.00265377	6.0492	5.74683	5.86778	0.713542
piR-hsa-1943873	-3.54209	0.00313855	0.117756	1.78528	1.11827	0.875
piR-hsa-1946132	-3.15635	0.00818006	0.361165	8.56811	5.28533	0.75
piR-hsa-1947772	-2.47922	0.00092733	11.9488	221.706	137.803	0.822917
piR-hsa-1949489	-2.7612	0.00359335	2.68618	23.2416	15.0195	0.6875
piR-hsa-1955634	-2.72908	0.00180272	3.2967	47.5521	29.85	0.786458
piR-hsa-1959654	-3.10715	0.00947362	0.263839	2.78179	1.77461	0.838542
piR-hsa-1979454	-3.53959	0.00574506	0.203337	2.26636	1.44115	0.802083
piR-hsa-2049746	-5.07398	0.0014194	0.122645	5.77428	3.51362	0.791667
piR-hsa-2081817	-3.41456	0.00814654	3.11748	24.7964	16.1249	0.651042
piR-hsa-2127746	-6.48186	0.000765	1.38856	23.268	14.5162	0.348958
piR-hsa-2133892	-4.38828	0.00355857	0.2487	4.59284	2.85518	0.729167
piR-hsa-2141154	-4.41326	0.00523438	0.707784	8.62083	5.45561	0.71875
piR-hsa-2210000	-3.31861	0.00550545	0.0858432	1.22686	0.770451	0.869792
piR-hsa-2244632	-2.55452	0.00156783	26.0738	70.773	52.8933	0.78125
piR-hsa-230322	-4.53144	0.0039939	0.0858432	2.78841	1.70738	0.755208
piR-hsa-2305863	-5.51494	0.00505591	0	4.24694	2.54816	0.291667
piR-hsa-2321282	-4.45071	0.00315541	0.466365	9.27633	5.75234	0.71875
piR-hsa-242510	-4.49023	0.00876863	0.805094	13.3575	8.33652	0.432292
piR-hsa-2482319	-3.30169	0.00506892	0.120744	1.32406	0.842733	0.869792
piR-hsa-2483489	-2.40006	0.00146954	2.19162	11.9927	8.07228	0.869792
piR-hsa-2484454	-5.13699	0.00969759	0.506408	5.89586	3.74008	0.677083
piR-hsa-2485783	-2.79529	0.00104911	1.05673	9.92524	6.37784	0.833333
piR-hsa-2485972	-1.84929	0.00835011	7.25979	31.5484	21.833	0.666667
piR-hsa-2486374	-4.20089	0.000825081	0.594985	19.2881	11.8109	0.729167
piR-hsa-2488755	-3.17427	0.000699689	1.72546	37.175	22.9952	0.864583
piR-hsa-2493501	-1.63138	0.0055321	49.8879	182.052	129.186	0.791667
piR-hsa-2494203	-3.30875	0.00567446	0.45843	5.52593	3.49893	0.348958
piR-hsa-2496356	-3.89714	0.000854511	0.753776	19.8499	12.2114	0.786458
piR-hsa-2500242	-4.25383	0.000599932	0.0683885	3.08551	1.87866	0.916667
piR-hsa-2506020	-2.4661	0.00391754	2.25765	12.5134	8.41111	0.729167
piR-hsa-2507682	-2.47858	0.00488295	1.39427	9.46044	6.23397	0.770833
piR-hsa-2510551	-4.58872	0.00391105	149.202	35.2372	80.8232	0.65625
piR-hsa-2512910	-5.65053	0.00615282	1.49007	4.56488	3.33496	0.401042
piR-hsa-2518406	-3.34737	0.00581722	0.660674	6.76457	4.32301	0.723958
piR-hsa-2518579	-2.23741	0.00261964	2.08127	12.0353	8.0537	0.770833
piR-hsa-2520996	-2.22598	0.00776661	26.8267	15.979	20.3181	0.713542
piR-hsa-2522184	-3.65833	0.00963252	0.25813	3.23458	2.044	0.770833
piR-hsa-2528544	-1.7077	0.0093948	2.45851	9.77764	6.84999	0.786458
piR-hsa-2529254	-1.52814	0.0080007	35.4615	119.417	85.8346	0.802083
piR-hsa-2540076	-2.38407	0.00197596	1.68038	11.0361	7.29379	0.786458
piR-hsa-2541130	-2.45087	0.00324962	2.60432	31.3604	19.858	0.791667
piR-hsa-2543445	-3.57278	0.00774675	0.251651	3.32891	2.098	0.755208
piR-hsa-2544663	-3.28791	0.00895369	14.2096	6.0286	9.30099	0.697917
piR-hsa-2548101	-1.57126	0.00794609	49.7024	175.015	124.89	0.770833
piR-hsa-2569689	-5.63719	0.00694903	2.20453	6.02329	4.49579	0.385417
piR-hsa-2587751	-5.61351	0.00983142	7.33379	4.15184	5.42462	0.416667
piR-hsa-2651216	-4.8131	0.00116477	0.0372518	3.5856	2.16626	0.833333
piR-hsa-2826261	-3.40237	0.00303648	81.9335	28.5598	49.9093	0.692708
piR-hsa-2826409	-2.75998	0.00684678	0.660507	4.00479	2.66708	0.739583
piR-hsa-2829495	-6.46097	0.00115909	1.26781	10.5513	6.83792	0.348958
piR-hsa-2835386	-2.37365	0.00203364	2.8416	14.9845	10.1273	0.802083
piR-hsa-2837692	-2.10165	0.00558445	2.13374	9.78866	6.7267	0.838542
piR-hsa-2837972	-3.32804	0.00599695	0	0.942451	0.565471	0.875
piR-hsa-2841489	-2.58067	0.00891537	2.05699	4.1506	3.31316	0.395833
piR-hsa-2846960	-2.86062	0.000817963	0.87343	8.34867	5.35857	0.901042
piR-hsa-2848776	-3.26423	0.00557396	0.0770133	1.1556	0.724164	0.875
piR-hsa-2848818	-2.25533	0.00796534	1.16647	5.71326	3.89454	0.75
piR-hsa-2849295	-1.81964	0.00868898	1.66128	6.32724	4.46086	0.921875
piR-hsa-2854834	-2.20881	0.00367387	1.84645	9.99572	6.73601	0.791667
piR-hsa-316399	-4.15259	0.000958325	0.171817	3.49019	2.16284	0.854167
piR-hsa-3186709	-5.00321	0.00231488	0.0770133	3.29409	2.00726	0.713542
piR-hsa-334175	-2.72636	0.00318523	0.992854	8.81408	5.68559	0.770833
piR-hsa-347879	-2.42684	0.00178718	16.8122	323.039	200.549	0.791667
piR-hsa-349414	-3.11629	0.000642864	0.817468	8.7241	5.56145	0.807292
piR-hsa-349841	-2.66065	0.00635431	6.27812	34.5032	23.2132	0.635417
piR-hsa-3547392	-5.00143	0.0013237	0.11698	4.50196	2.74797	0.755208
piR-hsa-355244	-1.59011	0.00638046	19.9341	75.0271	52.9899	0.838542
piR-hsa-357703	-2.50822	0.00102888	10.3805	213.917	132.502	0.822917
piR-hsa-3674068	-2.17654	0.00422357	3.65241	19.7016	13.2819	0.739583
piR-hsa-367922	-4.33942	0.00990451	0.692868	5.90546	3.82042	0.359375
piR-hsa-3680191	-4.05548	0.00381705	1.03486	3.4275	2.47044	0.75
piR-hsa-3697400	-2.61348	0.00859469	5.95577	30.9439	20.9487	0.395833
piR-hsa-3699030	-2.70343	0.00971366	3.49028	4.55512	4.12918	0.640625
piR-hsa-3705779	-4.60027	0.00394617	0.0858432	2.28551	1.40564	0.755208
piR-hsa-3709467	-3.50664	0.00939891	0.96002	1.87445	1.50868	0.734375
piR-hsa-3752276	-2.02627	0.00756204	0.97703	4.75262	3.24238	0.885417
piR-hsa-3758713	-2.54937	0.00436854	1.0127	7.30086	4.78559	0.817708
piR-hsa-3765350	-2.3458	0.00414234	0.703459	4.38122	2.91011	0.859375
piR-hsa-3770522	-3.66443	0.00793735	0.154232	2.94583	1.82919	0.75
piR-hsa-3785667	-4.36494	0.00168738	0.791262	1.64016	1.3006	0.739583
piR-hsa-3862890	-5.30765	0.00956743	0	3.83057	2.29834	0.375
piR-hsa-390071	-5.09188	0.00156574	0	2.62984	1.57791	0.791667
piR-hsa-4138875	-3.93962	0.00456282	0.0770133	1.57594	0.976368	0.802083
piR-hsa-413888	-5.09069	0.00871933	0	3.21611	1.92967	0.291667
piR-hsa-4198257	-4.72293	0.00844478	1.45584	12.9528	8.35404	0.630208
piR-hsa-4367754	-4.13434	0.00218968	0.696785	2.85556	1.99205	0.645833
piR-hsa-4389450	-2.69672	0.000222875	21.0786	160.658	104.826	0.807292
piR-hsa-4389845	-2.67128	0.00927121	5.65411	30.2415	20.4066	0.458333
piR-hsa-4399127	-1.91739	0.00902924	19.7895	86.2979	59.6945	0.692708
piR-hsa-4410271	-1.63443	0.00884165	31.1119	15.3701	21.6669	0.739583
piR-hsa-4416649	-2.99929	0.00971679	0.0858432	0.977359	0.620753	0.869792
piR-hsa-4416740	-2.74218	0.00749868	1.66217	2.89878	2.40413	0.317708
piR-hsa-4423055	-3.71778	0.00993499	0.104534	1.62458	1.01656	0.75
piR-hsa-4441583	-3.48722	0.00734867	0	0.953233	0.57194	0.875
piR-hsa-4457969	-4.24706	0.00802012	2.71327	2.59545	2.64258	0.65625
piR-hsa-4462560	-1.77842	0.00537914	8.44302	31.8059	22.4608	0.859375
piR-hsa-4472009	-2.29304	0.00160902	8.58801	51.9694	34.6169	0.765625
piR-hsa-4474119	-3.46751	0.00713874	1.72949	2.31088	2.07833	0.635417
piR-hsa-4479733	-3.05616	0.00989667	0.516221	4.65688	3.00062	0.75
piR-hsa-4544809	-3.55697	0.00972723	0.0915088	2.01192	1.24375	0.75
piR-hsa-460348	-3.17071	0.00644199	0.326518	3.13369	2.01082	0.822917
piR-hsa-4622530	-5.21481	0.0048183	0.0488539	4.14913	2.50902	0.291667
piR-hsa-4693468	-4.38072	0.00994179	0.306251	4.67608	2.92815	0.677083
piR-hsa-4740070	-4.90263	0.0025091	0.754453	13.3388	8.30507	0.604167
piR-hsa-504339	-2.23642	0.00838329	1.94042	10.1271	6.85245	0.71875
piR-hsa-5389187	-5.24128	0.000912463	0	3.50503	2.10302	0.791667
piR-hsa-556483	-4.73851	0.00955954	0	2.63166	1.579	0.291667
piR-hsa-6234706	-4.53549	0.00507304	0.362233	7.69925	4.76444	0.744792
piR-hsa-6365837	-4.98155	0.00493861	0.0770133	3.20852	1.95592	0.708333
piR-hsa-6381058	-6.05604	0.00151712	0	7.25304	4.35183	0.291667
piR-hsa-6705866	-3.92121	0.00991951	0.120744	2.30478	1.43117	0.760417
piR-hsa-6772385	-4.82195	0.00214795	11.2192	16.0606	14.1241	0.645833
piR-hsa-6853992	-2.45015	0.00250487	1.31316	8.17732	5.43165	0.8125
piR-hsa-6987318	-7.05269	0.000428495	2.30105	23.4063	14.9642	0.390625
piR-hsa-720830	-3.82948	0.000501293	1.05907	59.6696	36.2254	0.786458
piR-hsa-722197	-3.64473	0.000317665	2.82881	42.8415	26.8364	0.744792
piR-hsa-723232	-2.78836	0.0068357	0.533047	4.14283	2.69892	0.807292
piR-hsa-725222	-2.26811	0.00963232	0.51636	2.84497	1.91353	0.859375
piR-hsa-7259581	-3.14334	0.00688101	0.936884	7.3966	4.81271	0.817708
piR-hsa-726671	-2.91835	0.00346377	0.240132	1.81403	1.18447	0.927083
piR-hsa-7266720	-5.62035	0.00668127	1.02633	4.69866	3.22973	0.385417
piR-hsa-726812	-2.94998	0.00529464	0.777001	19.0154	11.7201	0.729167
piR-hsa-729113	-2.58584	0.000885987	10.8432	219.762	136.195	0.84375
piR-hsa-732061	-2.02462	0.00744769	7.10247	6.24224	6.58633	0.734375
piR-hsa-732669	-3.54981	0.000129922	2.82076	41.7698	26.1902	0.765625
piR-hsa-733133	-3.5082	0.000108371	2.18379	36.8446	22.9803	0.84375
piR-hsa-738927	-2.16448	0.00428619	2.22172	3.32886	2.886	0.796875
piR-hsa-744116	-2.80165	0.000667511	0.762049	7.50352	4.80693	0.875
piR-hsa-7486206	-4.27093	0.00822937	0	1.73692	1.04215	0.291667
piR-hsa-748684	-3.71452	0.00595107	0.356463	4.66263	2.94016	0.75
piR-hsa-7526147	-2.69872	0.00716504	6.13301	33.746	22.7008	0.614583
piR-hsa-755168	-2.37744	0.00233616	17.878	299.221	186.684	0.8125
piR-hsa-757958	-3.14679	0.0052781	0.116136	1.25759	0.801006	0.864583
piR-hsa-758040	-2.27406	0.00330999	22.3706	333.576	209.094	0.786458
piR-hsa-7618577	-4.78863	0.000646006	0.0603721	3.4078	2.06883	0.75
piR-hsa-7638069	-3.32192	0.0041423	0.147787	1.80532	1.14231	0.791667
piR-hsa-764304	-1.50318	0.0061831	18.9397	22.7248	21.2108	0.729167
piR-hsa-767185	-2.83605	0.00779827	0.128761	1.34626	0.859263	0.875
piR-hsa-768896	-3.65173	0.00040948	2.50521	41.3623	25.8195	0.723958
piR-hsa-770368	-3.70629	0.000290071	2.48589	40.7789	25.4617	0.734375
piR-hsa-771567	-3.01214	0.00180774	0.502018	5.94839	3.76984	0.854167
piR-hsa-7724972	-2.81907	0.00925911	0.611867	5.28224	3.41409	0.34375
piR-hsa-778168	-2.86046	0.0007147	2.06162	21.5082	13.7296	0.802083
piR-hsa-779179	-2.57825	0.00148674	4.03643	64.1411	40.0992	0.848958
piR-hsa-779480	-2.5396	0.00329886	0.986492	8.38651	5.4265	0.78125
piR-hsa-7820578	-4.35921	0.00970356	0.098933	3.31793	2.03033	0.703125
piR-hsa-782232	-2.21699	0.00508327	2.76917	28.9848	18.4985	0.796875
piR-hsa-783765	-2.40143	0.00617741	1.02139	6.02145	4.02142	0.739583
piR-hsa-791948	-2.57503	0.00181083	2.81817	42.8289	26.8246	0.8125
piR-hsa-792015	-2.32862	0.0075144	1.81548	13.0642	8.56474	0.739583
piR-hsa-7993671	-3.77874	0.00888625	0.318378	3.8299	2.42529	0.6875
piR-hsa-8035139	-5.65011	0.000930135	0	3.86829	2.32097	0.75
piR-hsa-8148504	-4.17458	0.00667264	0.220408	10.9508	6.65863	0.729167
piR-hsa-8267610	-4.18569	0.00620666	0.116136	2.88077	1.77492	0.75
piR-hsa-8429959	-2.90885	0.00785726	0.117242	1.33022	0.845029	0.875
piR-hsa-878660	-2.39201	0.00966488	0.820356	4.82372	3.22237	0.75
piR-hsa-950616	-5.54412	0.00228917	0	4.57262	2.74357	0.75
FC, fold change; AUC, area under the curve.
Log2FC and p-value were calculated using raw read counts with the DEseq2 package of R software.
Average read count and AUC were calculated using normalized read counts.
