# Supplementary material for: Small extracellular vesicles in follicular fluids for predicting reproductive outcomes in assisted reproductive technology
Source: Commun Med (Lond). 2024 Feb 28;4:33. doi: 10.1038/s43856-024-00460-8 (PMC10902298; doi:10.1038/s43856-024-00460-8)
Supplement: Supplementary file 5 — Supplementary Data 2 [file 43856_2024_460_MOESM5_ESM.xlsx]

## Sheet: Fig.2B_miR
Volcano plot data (Fig2B miR)
miR	baseMean	log2FoldChange	lfcSE	stat	pvalue	padj
hsa-let-7a-3p	219.506	0.0645902	0.266315	0.242533	0.808367	0.9883
hsa-let-7a-5p	13486.5	-0.417278	0.228718	-1.82442	0.0680888	0.471758
hsa-let-7b-3p	111.301	-0.373172	0.399275	-0.934623	0.349983	0.873545
hsa-let-7b-5p	28250.9	-0.505587	0.269139	-1.87854	0.0603078	0.443793
hsa-let-7c-3p	7.53891	-0.15169	1.13767	-0.133334	0.893929	0.9883
hsa-let-7c-5p	4983.74	-0.38479	0.331815	-1.15965	0.24619	0.770336
hsa-let-7d-3p	817.665	0.345718	0.432376	0.799578	0.423955	0.873545
hsa-let-7d-5p	459.204	-0.259382	0.300515	-0.863124	0.388069	0.873545
hsa-let-7e-3p	5.94603	0.7785	1.33233	0.584316	0.559008	0.901789
hsa-let-7e-5p	724.23	-0.316815	0.261483	-1.21161	0.225662	0.735772
hsa-let-7f-1-3p	13.8481	-0.235866	1.26089	-0.187062	0.851612	0.9883
hsa-let-7f-2-3p	21.6098	0.534686	0.570015	0.938021	0.348234	0.873545
hsa-let-7f-5p	22076.4	-0.208219	0.278394	-0.747928	0.454504	0.881344
hsa-let-7g-3p	0	0	0	0	1	NA
hsa-let-7g-5p	2184.8	-0.00253927	0.163736	-0.0155083	0.987627	0.995322
hsa-let-7i-3p	1.39657	-0.0892541	2.0638	-0.0432474	0.965504	NA
hsa-let-7i-5p	12238.7	-0.0333237	0.213073	-0.156395	0.875721	0.9883
hsa-miR-100-5p	2190	0.166831	0.495978	0.336368	0.736593	0.976885
hsa-miR-101-3p	771.946	0.539339	0.235538	2.28981	0.0220321	0.293987
hsa-miR-101-5p	0.177773	-0.516642	3.04747	-0.169531	0.865379	NA
hsa-miR-10392-5p	0.128451	0.312561	3.04627	0.102604	0.918277	NA
hsa-miR-10394-3p	0.543029	-3.54206	3.0568	-1.15875	0.246559	NA
hsa-miR-10394-5p	0.16462	-0.535346	3.05876	-0.17502	0.861064	NA
hsa-miR-10395-3p	6.10992	0.123628	1.61095	0.0767422	0.938829	0.990842
hsa-miR-10396a-5p	0.0132397	-1.7281	3.07174	-0.562579	0.573721	NA
hsa-miR-10396b-5p	0.0132397	-1.7281	3.07174	-0.562579	0.573721	NA
hsa-miR-10397-5p	0.506099	1.82124	3.02315	0.602433	0.546886	NA
hsa-miR-10399-3p	5.73525	0.512987	1.28386	0.399565	0.689477	0.965177
hsa-miR-10399-5p	2.48119	2.00836	1.74197	1.15293	0.24894	NA
hsa-miR-103a-2-5p	0.132162	-1.13676	3.06779	-0.370549	0.710974	NA
hsa-miR-103a-3p	66.0433	0.317879	0.510535	0.62264	0.533521	0.892269
hsa-miR-103b	61.5385	0.509627	0.520869	0.978416	0.327869	0.866591
hsa-miR-10400-5p	6.36036	-2.06755	1.6045	-1.28859	0.197539	0.707656
hsa-miR-10401-3p	0.07005	-0.211341	3.054	-0.0692015	0.944829	NA
hsa-miR-10401-5p	0.536131	-3.5023	3.05718	-1.1456	0.251961	NA
hsa-miR-10522-5p	0.0529588	-2.02473	3.07001	-0.659521	0.509562	NA
hsa-miR-10526-3p	0.563581	1.97617	3.02065	0.654221	0.51297	NA
hsa-miR-10527-5p	3.99692	-2.16925	1.74745	-1.24138	0.214464	NA
hsa-miR-106a-5p	2.21765	1.04243	0.905076	1.15177	0.249418	NA
hsa-miR-106b-3p	165.704	0.502636	0.395949	1.26945	0.204282	0.707656
hsa-miR-106b-5p	30.9001	0.473556	0.510671	0.92732	0.353761	0.873545
hsa-miR-107	20.5305	0.967113	0.699674	1.38223	0.1669	0.702236
hsa-miR-10a-3p	0.594585	0.843511	3.0197	0.279336	0.779987	NA
hsa-miR-10a-5p	848.294	-0.672009	0.490172	-1.37097	0.170385	0.702236
hsa-miR-10b-3p	20.1208	0.57408	0.951277	0.603483	0.546187	0.893674
hsa-miR-10b-5p	11513.1	-0.14437	0.467449	-0.308846	0.757439	0.982943
hsa-miR-11399	2.89213	-1.05241	1.83295	-0.57416	0.565859	NA
hsa-miR-11400	10.2536	3.9879	1.32025	3.02057	0.00252303	0.0934587
hsa-miR-11401	1.66402	-3.01041	2.71502	-1.1088	0.267517	NA
hsa-miR-1178-3p	0.00661985	-1.67146	3.07194	-0.544106	0.586368	NA
hsa-miR-1180-3p	339.999	0.245294	0.277616	0.883573	0.376927	0.873545
hsa-miR-1185-1-3p	9.65492	1.08671	0.699766	1.55297	0.120431	0.601554
hsa-miR-1185-2-3p	4.43994	0.0710102	0.804707	0.0882435	0.929683	NA
hsa-miR-1185-5p	0.0762925	-2.16126	3.0693	-0.704154	0.481337	NA
hsa-miR-1193	0.801453	-2.24967	2.79355	-0.805307	0.420643	NA
hsa-miR-1197	0.324433	1.04001	3.03573	0.342589	0.731908	NA
hsa-miR-12114	1.12306	2.28553	3.00655	0.760182	0.447146	NA
hsa-miR-12117	0.420689	-1.58559	3.04283	-0.521092	0.602302	NA
hsa-miR-12128	0.0823099	-1.13676	3.06779	-0.370549	0.710974	NA
hsa-miR-12129	0.0583413	-2.05935	3.06982	-0.670838	0.502324	NA
hsa-miR-12132	0.66081	2.14234	3.01774	0.709917	0.477755	NA
hsa-miR-12136	0.0754384	-0.152355	3.05323	-0.0498995	0.960202	NA
hsa-miR-1224-3p	0.287613	1.12659	3.03446	0.371266	0.71044	NA
hsa-miR-1224-5p	4.32612	-1.39966	1.2543	-1.11589	0.264469	NA
hsa-miR-122-5p	2847.27	-1.13454	0.583739	-1.94358	0.0519465	0.443793
hsa-miR-1226-5p	5.59161	0.18364	1.39224	0.131902	0.895062	0.9883
hsa-miR-1227-3p	0.352723	1.02579	3.03035	0.338506	0.734982	NA
hsa-miR-1228-5p	5.65299	-3.87093	1.60135	-2.41729	0.0156364	0.269602
hsa-miR-1229-3p	3.11445	-5.50784	3.0407	-1.81137	0.070083	NA
hsa-miR-122b-3p	1630.96	-1.29501	0.549259	-2.35774	0.0183864	0.269602
hsa-miR-122b-5p	0.14986	0.463434	3.04409	0.152241	0.878997	NA
hsa-miR-1231	0.449618	-1.94884	3.07043	-0.634711	0.525617	NA
hsa-miR-1236-3p	0.396486	0.195511	3.04811	0.0641417	0.948857	NA
hsa-miR-1236-5p	0.831205	1.76922	3.01494	0.586818	0.557326	NA
hsa-miR-1237-3p	0.0321128	-0.784945	3.06308	-0.25626	0.79775	NA
hsa-miR-1243	0.0801128	-0.129519	3.05294	-0.0424242	0.966161	NA
hsa-miR-1244	0.0749299	-0.170928	3.05347	-0.0559784	0.955359	NA
hsa-miR-1246	926.235	-1.02503	0.317099	-3.23253	0.00122698	0.0690621
hsa-miR-1247-3p	0.0971657	-2.26453	3.0688	-0.73792	0.460563	NA
hsa-miR-1247-5p	0.754642	0.488773	3.01446	0.162143	0.871193	NA
hsa-miR-1248	0.0728183	-2.14084	3.0694	-0.697477	0.485504	NA
hsa-miR-1249-3p	1.38582	-4.5064	3.04847	-1.47825	0.13934	NA
hsa-miR-1253	0.59329	-2.66039	3.06524	-0.867923	0.385436	NA
hsa-miR-1255a	0.101809	0.0871984	3.04994	0.0285902	0.977191	NA
hsa-miR-1255b-5p	0.642791	0.730001	2.50043	0.291951	0.770324	NA
hsa-miR-1257	0.180459	-0.685795	3.04858	-0.224955	0.822014	NA
hsa-miR-125a-3p	82.4761	-0.252905	0.377178	-0.67052	0.502526	0.881344
hsa-miR-125a-5p	2114.31	0.47904	0.292996	1.63497	0.102056	0.573879
hsa-miR-125b-1-3p	46.8624	-0.93063	0.687674	-1.3533	0.17596	0.702789
hsa-miR-125b-2-3p	120.665	-0.264697	0.559884	-0.472771	0.636376	0.938836
hsa-miR-125b-5p	962.31	0.280267	0.332553	0.842776	0.399354	0.873545
hsa-miR-1260a	13.9591	-0.22717	0.935195	-0.242912	0.808074	0.9883
hsa-miR-1260b	12.6398	0.187069	1.10166	0.169807	0.865162	0.9883
hsa-miR-1261	3.66836	-0.287159	1.13276	-0.253505	0.799878	NA
hsa-miR-1262	0.768318	-1.05218	2.88382	-0.364858	0.715218	NA
hsa-miR-1263	0.117747	0.228615	3.04758	0.0750153	0.940203	NA
hsa-miR-126-3p	2040.26	0.031343	0.518616	0.0604358	0.951809	0.992747
hsa-miR-1265	0	0	0	0	1	NA
hsa-miR-126-5p	39.2951	2.03506	0.889238	2.28854	0.0221059	0.293987
hsa-miR-1268a	2.15287	-0.831546	1.11771	-0.743974	0.456892	NA
hsa-miR-1268b	4.6015	-1.31174	0.984538	-1.33234	0.182749	NA
hsa-miR-1270	8.49506	-2.3536	1.57764	-1.49185	0.135739	0.647784
hsa-miR-1271-3p	0.0538846	-0.412425	3.05684	-0.134919	0.892676	NA
hsa-miR-1271-5p	18.4388	0.379331	0.949327	0.399579	0.689467	0.965177
hsa-miR-1273c	1.40644	0.610764	2.74531	0.222476	0.823944	NA
hsa-miR-1273h-3p	0.997393	1.88639	2.78543	0.677234	0.498257	NA
hsa-miR-1273h-5p	1.5083	-4.63649	2.89388	-1.60217	0.109118	NA
hsa-miR-127-3p	1861.53	-0.347543	0.310718	-1.11851	0.263347	0.792083
hsa-miR-1275	1.59101	-3.07854	1.79374	-1.71627	0.0861123	NA
hsa-miR-127-5p	18.0118	-0.16616	0.944025	-0.176012	0.860284	0.9883
hsa-miR-1276	0.495322	0.0947181	3.02617	0.0312997	0.975031	NA
hsa-miR-1277-5p	2.68605	2.77644	1.85396	1.49758	0.134244	NA
hsa-miR-1278	4.71057	-0.667041	1.68383	-0.396146	0.691998	NA
hsa-miR-128-1-5p	0.0214085	-0.997649	3.0658	-0.325412	0.744869	NA
hsa-miR-128-3p	3051.34	0.347173	0.184565	1.88103	0.0599672	0.443793
hsa-miR-1284	0.443518	-0.341603	2.70492	-0.126289	0.899503	NA
hsa-miR-1285-3p	7.80343	-0.544872	0.854584	-0.637587	0.523742	0.888113
hsa-miR-1285-5p	0.0903056	-1.23066	3.06073	-0.40208	0.687625	NA
hsa-miR-1287-5p	1.1547	-0.247836	2.03994	-0.121492	0.903302	NA
hsa-miR-1288-3p	0.28163	0.559456	3.03549	0.184305	0.853774	NA
hsa-miR-1288-5p	0.0823099	-1.13676	3.06779	-0.370549	0.710974	NA
hsa-miR-1290	396.423	-1.27998	0.345664	-3.70295	0.000213107	0.0275618
hsa-miR-1291	6.69239	-1.07626	1.14432	-0.940524	0.346949	0.873545
hsa-miR-1292-5p	7.45067	0.407188	1.15355	0.352986	0.724099	0.976885
hsa-miR-1293	3.68026	-0.120161	1.1757	-0.102204	0.918595	NA
hsa-miR-1294	1.72755	1.755	2.22991	0.787028	0.431266	NA
hsa-miR-1295a	0.105918	-2.30759	3.0685	-0.752028	0.452034	NA
hsa-miR-1295b-5p	0.0728183	-2.14084	3.0694	-0.697477	0.485504	NA
hsa-miR-129-5p	184.489	-0.264738	0.598581	-0.442277	0.658289	0.945986
hsa-miR-1296-3p	0.284184	-0.710312	3.05801	-0.232279	0.816321	NA
hsa-miR-1296-5p	2.4919	1.03924	1.81114	0.573803	0.566101	NA
hsa-miR-1297	0.17004	-1.29925	3.06048	-0.424525	0.671183	NA
hsa-miR-1298-5p	1.01479	2.42274	2.83563	0.854392	0.392888	NA
hsa-miR-1299	62.8761	0.834458	0.879119	0.949198	0.34252	0.873545
hsa-miR-1301-3p	51.1014	0.0592006	0.69649	0.0849984	0.932263	0.9883
hsa-miR-1303	27.0351	0.677357	0.852671	0.794394	0.426966	0.873545
hsa-miR-1304-3p	8.59846	0.816039	1.15592	0.705964	0.480211	0.881344
hsa-miR-1304-5p	1.86683	-0.0582759	1.66099	-0.0350851	0.972012	NA
hsa-miR-1305	0.0269423	-0.867576	3.0641	-0.283143	0.777068	NA
hsa-miR-1306-3p	0.294806	0.624664	3.03463	0.205845	0.836912	NA
hsa-miR-1306-5p	0.886605	-0.49525	2.89929	-0.170818	0.864367	NA
hsa-miR-1307-3p	745.067	-0.212123	0.350359	-0.605446	0.544883	0.893674
hsa-miR-1307-5p	6.90085	0.0881989	1.03304	0.0853781	0.931961	0.9883
hsa-miR-130a-3p	22.7464	-1.15198	0.922123	-1.24927	0.211567	0.707656
hsa-miR-130b-3p	9.06483	-1.43579	1.00836	-1.42389	0.154479	0.681111
hsa-miR-130b-5p	49.9083	0.468564	0.579525	0.808532	0.418784	0.873545
hsa-miR-1321	0.0961354	0.0233399	3.05109	0.00764969	0.993896	NA
hsa-miR-1322	0.0463389	-1.98214	3.07024	-0.645598	0.51854	NA
hsa-miR-132-3p	499.484	0.309855	0.38844	0.797691	0.42505	0.873545
hsa-miR-132-5p	318.341	0.0473587	0.274631	0.172445	0.863088	0.9883
hsa-miR-133a-3p	0.346276	0.0165772	2.83139	0.00585479	0.995329	NA
hsa-miR-1343-3p	0.059273	-0.340808	3.05578	-0.111529	0.911197	NA
hsa-miR-1343-5p	0.147785	-1.10863	3.05483	-0.362912	0.716671	NA
hsa-miR-134-3p	1.81645	-3.16462	2.9834	-1.06075	0.288806	NA
hsa-miR-134-5p	485.908	0.298301	0.348615	0.855672	0.392179	0.873545
hsa-miR-135a-3p	0.5998	-3.63666	3.05595	-1.19003	0.234035	NA
hsa-miR-135a-5p	2.2636	1.10183	1.75233	0.628779	0.529494	NA
hsa-miR-135b-3p	0.145637	-2.49343	3.06676	-0.813052	0.416188	NA
hsa-miR-135b-5p	10.9156	-2.77402	1.38311	-2.00563	0.0448952	0.414747
hsa-miR-136-3p	38.4359	0.401465	1.02221	0.392743	0.694509	0.965841
hsa-miR-136-5p	15.5275	-0.172378	0.880145	-0.195851	0.844727	0.9883
hsa-miR-137-3p	0	0	0	0	1	NA
hsa-miR-138-5p	0.476561	-3.38648	3.05833	-1.1073	0.268165	NA
hsa-miR-139-3p	21.4452	-0.207686	1.46833	-0.141443	0.88752	0.9883
hsa-miR-139-5p	52.9814	0.42591	0.605182	0.703772	0.481575	0.881344
hsa-miR-1-3p	103.921	-0.0390782	1.08891	-0.0358875	0.971372	0.993371
hsa-miR-140-3p	180.656	0.512591	0.406609	1.26065	0.207435	0.707656
hsa-miR-140-5p	65.5523	0.615778	0.707262	0.870651	0.383945	0.873545
hsa-miR-141-3p	18.4279	-2.48529	1.31955	-1.88344	0.0596409	0.443793
hsa-miR-141-5p	0.0942437	-2.25224	3.06886	-0.733903	0.463008	NA
hsa-miR-142-3p	19.7143	1.22782	1.30003	0.944454	0.344938	0.873545
hsa-miR-142-5p	22.7899	0.822991	1.03812	0.792768	0.427913	0.873545
hsa-miR-143-3p	7655.64	0.160034	0.438007	0.365369	0.714836	0.976607
hsa-miR-143-5p	3.49209	0.783961	1.96801	0.398352	0.69037	NA
hsa-miR-144-3p	29.868	1.82577	1.01851	1.79258	0.0730394	0.480875
hsa-miR-144-5p	6.77262	0.283211	1.28635	0.220167	0.825741	0.9883
hsa-miR-145-3p	150.354	0.0940194	0.615041	0.152867	0.878503	0.9883
hsa-miR-145-5p	5.71852	-0.989669	1.1278	-0.877519	0.380205	0.873545
hsa-miR-1468-5p	42.9491	0.951748	0.401249	2.37197	0.0176937	0.269602
hsa-miR-1469	2.40702	-4.9268	3.04494	-1.61803	0.105656	NA
hsa-miR-146a-3p	1.46443	-3.24679	3.03632	-1.06932	0.284927	NA
hsa-miR-146a-5p	472.784	1.07023	0.388145	2.75731	0.00582797	0.161518
hsa-miR-146b-3p	5.20372	-1.0998	1.23631	-0.889585	0.373689	0.873545
hsa-miR-146b-5p	2324.27	-0.179141	0.285771	-0.626869	0.530745	0.891468
hsa-miR-147b-3p	0.918512	0.750909	2.39306	0.313786	0.753684	NA
hsa-miR-148a-3p	55926.2	-0.119633	0.335217	-0.356883	0.721179	0.976885
hsa-miR-148a-5p	41.4031	0.188385	0.546817	0.344511	0.730462	0.976885
hsa-miR-148b-3p	353.869	0.225243	0.288227	0.781478	0.434521	0.873545
hsa-miR-148b-5p	1.8962	1.45548	1.74571	0.833747	0.404424	NA
hsa-miR-149-3p	0.238281	-2.78747	3.06399	-0.909753	0.362953	NA
hsa-miR-149-5p	39.2278	-0.0370594	0.383539	-0.096625	0.923024	0.9883
hsa-miR-150-3p	4.20577	-0.262901	1.80473	-0.145673	0.88418	NA
hsa-miR-150-5p	16.5236	-0.0909082	1.33112	-0.0682945	0.945551	0.992477
hsa-miR-151a-3p	6080.54	-0.0260541	0.274275	-0.0949928	0.924321	0.9883
hsa-miR-151a-5p	35.4262	-0.0205457	0.588724	-0.0348986	0.972161	0.993371
hsa-miR-151b	0.32766	-1.92408	3.04992	-0.630864	0.528129	NA
hsa-miR-152-3p	168.636	-0.131479	0.338958	-0.387893	0.698095	0.96736
hsa-miR-152-5p	0.183945	-0.265066	3.04499	-0.0870499	0.930632	NA
hsa-miR-153-3p	4.05434	-4.41986	2.47424	-1.78635	0.074042	NA
hsa-miR-1538	0.0428171	-0.593341	3.05972	-0.19392	0.846239	NA
hsa-miR-154-3p	0.119157	-2.37103	3.06798	-0.77283	0.439623	NA
hsa-miR-154-5p	0.981269	-1.22018	2.39848	-0.50873	0.610941	NA
hsa-miR-155-5p	200.624	-0.67827	0.496557	-1.36595	0.171956	0.702236
hsa-miR-15a-5p	2.47773	0.00955558	1.58855	0.00601528	0.995201	NA
hsa-miR-15b-3p	8.42286	0.570716	1.37914	0.413819	0.679007	0.965177
hsa-miR-15b-5p	7.35956	1.57787	1.37494	1.14759	0.251137	0.77608
hsa-miR-16-1-3p	0	0	0	0	1	NA
hsa-miR-16-2-3p	500.1	0.832744	0.277054	3.00571	0.0026496	0.0934587
hsa-miR-16-5p	126.392	1.02955	0.610153	1.68736	0.0915349	0.549791
hsa-miR-17-3p	0.928051	1.5611	3.00771	0.519035	0.603737	NA
hsa-miR-17-5p	63.2909	0.50214	0.7117	0.705549	0.480468	0.881344
hsa-miR-181a-2-3p	25.0546	-0.696129	1.19477	-0.582646	0.560132	0.901789
hsa-miR-181a-3p	4.24044	-1.79612	1.41541	-1.26897	0.204451	NA
hsa-miR-181a-5p	303.772	0.30196	0.425188	0.71018	0.477593	0.881344
hsa-miR-181b-5p	58.7428	1.22993	0.731219	1.68202	0.0925642	0.549791
hsa-miR-181c-3p	0.373585	0.283681	3.0317	0.0935715	0.92545	NA
hsa-miR-181c-5p	0.244245	0.964014	3.0369	0.317433	0.750915	NA
hsa-miR-181d-5p	8.26231	-0.0798723	1.18884	-0.0671848	0.946435	0.992477
hsa-miR-182-3p	0.0403902	-1.94321	3.07046	-0.632873	0.526817	NA
hsa-miR-182-5p	40.8579	-0.114229	0.727569	-0.157001	0.875244	0.9883
hsa-miR-1827	3.64004	-0.769843	0.689814	-1.11602	0.264416	NA
hsa-miR-183-5p	54.5522	0.0534521	0.707391	0.0755623	0.939767	0.990842
hsa-miR-184	27.0739	-0.940478	0.746839	-1.25928	0.20793	0.707656
hsa-miR-1843	31.5787	0.452469	0.600222	0.753836	0.450948	0.881344
hsa-miR-185-3p	2.27671	2.62986	1.63903	1.60452	0.108599	NA
hsa-miR-185-5p	105.698	1.20872	0.507806	2.38029	0.017299	0.269602
hsa-miR-186-5p	414.999	0.610113	0.391161	1.55975	0.118819	0.601554
hsa-miR-187-3p	0.623172	-1.29204	2.92511	-0.441704	0.658703	NA
hsa-miR-187-5p	0.185356	-2.65157	3.06531	-0.865025	0.387025	NA
hsa-miR-188-5p	0.999709	-1.75348	2.08596	-0.840609	0.400567	NA
hsa-miR-18a-3p	4.74981	0.750772	1.37686	0.545279	0.585562	0.907423
hsa-miR-18a-5p	1.87901	3.31587	1.81983	1.82207	0.068444	NA
hsa-miR-18b-5p	0.439594	1.55859	3.02703	0.514892	0.606629	NA
hsa-miR-1908-3p	0.324839	1.04974	3.03558	0.345812	0.729484	NA
hsa-miR-1908-5p	38.7981	1.24911	0.531481	2.35025	0.018761	0.269602
hsa-miR-1909-5p	0.971956	-1.04643	1.83713	-0.569601	0.568949	NA
hsa-miR-190b-5p	9.62835	-4.48523	1.81453	-2.47185	0.0134417	0.269602
hsa-miR-1912-5p	0.0387399	-1.91176	3.07064	-0.622593	0.533552	NA
hsa-miR-191-3p	7.96306	0.609609	1.09129	0.558613	0.576426	0.907423
hsa-miR-1914-5p	1.79592	1.231	2.99002	0.411702	0.680558	NA
hsa-miR-1915-3p	0.208626	-2.71589	3.06476	-0.886165	0.375529	NA
hsa-miR-191-5p	853.201	0.236597	0.364806	0.648555	0.516626	0.886951
hsa-miR-192-5p	205.49	0.135107	0.340525	0.39676	0.691544	0.965177
hsa-miR-193a-3p	0.345569	-0.742	3.04446	-0.243721	0.807447	NA
hsa-miR-193a-5p	27.3332	0.347259	0.642439	0.540533	0.588829	0.907423
hsa-miR-193b-3p	18.8091	0.176961	1.21184	0.146027	0.8839	0.9883
hsa-miR-193b-5p	339.932	-0.609818	0.381078	-1.60024	0.109544	0.601554
hsa-miR-194-5p	49.4984	0.371431	0.42472	0.874532	0.381829	0.873545
hsa-miR-195-3p	269.266	-0.328415	0.243902	-1.3465	0.178141	0.702789
hsa-miR-195-5p	38.1852	0.0941368	0.549439	0.171333	0.863962	0.9883
hsa-miR-196a-5p	1.59588	-2.57604	2.58701	-0.995759	0.319367	NA
hsa-miR-196b-5p	5.39255	-0.270294	1.67195	-0.161664	0.871571	0.9883
hsa-miR-197-3p	17.333	0.047623	0.868286	0.0548471	0.95626	0.993371
hsa-miR-197-5p	0.431501	-0.0587704	3.02969	-0.0193982	0.984523	NA
hsa-miR-1976	0.0673169	-2.11185	3.06955	-0.687999	0.491453	NA
hsa-miR-199a-3p	303.42	0.425659	0.479449	0.887808	0.374644	0.873545
hsa-miR-199a-5p	281.51	0.509858	0.515915	0.988259	0.323026	0.864372
hsa-miR-199b-3p	297.787	0.441467	0.487547	0.905487	0.365208	0.873545
hsa-miR-199b-5p	35.1809	-1.45194	0.810596	-1.7912	0.0732613	0.480875
hsa-miR-19a-3p	17.2983	2.0964	0.967038	2.16786	0.0301692	0.334448
hsa-miR-19b-3p	20.3564	0.880129	1.02177	0.861375	0.389031	0.873545
hsa-miR-200a-3p	29.8438	0.0143445	0.670302	0.0214001	0.982926	0.995322
hsa-miR-200a-5p	20.0338	-2.32956	1.34264	-1.73506	0.0827304	0.517732
hsa-miR-200b-3p	109.242	-0.654442	0.481117	-1.36026	0.173749	0.702236
hsa-miR-200b-5p	0.612803	-0.547224	2.5367	-0.215723	0.829204	NA
hsa-miR-200c-3p	41.8025	-1.53571	0.97466	-1.57564	0.115109	0.601554
hsa-miR-202-3p	2106.99	-0.51808	0.263549	-1.96579	0.0493234	0.434943
hsa-miR-202-5p	3939.71	0.529828	0.374517	1.4147	0.157157	0.685135
hsa-miR-203a-3p	2099.79	-1.75973	0.594424	-2.96039	0.00307245	0.0993426
hsa-miR-203a-5p	0.280178	-0.453248	3.04019	-0.149085	0.881486	NA
hsa-miR-203b-3p	0.280178	-0.453248	3.04019	-0.149085	0.881486	NA
hsa-miR-203b-5p	2088.05	-1.88629	0.62385	-3.02363	0.0024976	0.0934587
hsa-miR-204-3p	63.6811	-1.81203	0.479324	-3.78039	0.000156586	0.0275618
hsa-miR-204-5p	75.3997	0.188691	0.416497	0.453042	0.650518	0.942665
hsa-miR-205-5p	3.13523	-1.9663	1.83941	-1.06898	0.285077	NA
hsa-miR-206	42.1459	-2.67156	1.29088	-2.06956	0.0384936	0.364281
hsa-miR-208a-5p	0.396486	0.195511	3.04811	0.0641417	0.948857	NA
hsa-miR-20a-5p	155.596	0.584007	0.40629	1.43741	0.1506	0.679452
hsa-miR-20b-5p	2.1691	0.438041	1.09461	0.400181	0.689023	NA
hsa-miR-210-3p	58.7899	0.0873662	0.519558	0.168155	0.866462	0.9883
hsa-miR-210-5p	0.215511	-1.0262	3.05065	-0.336387	0.736579	NA
hsa-miR-2110	36.9456	-0.809667	0.659731	-1.22727	0.219721	0.722474
hsa-miR-2115-5p	0.0535213	-0.431945	3.05713	-0.141291	0.88764	NA
hsa-miR-211-5p	0.156402	-0.937323	3.06305	-0.30601	0.759597	NA
hsa-miR-2116-3p	0.120438	0.0188997	3.04868	0.00619932	0.995054	NA
hsa-miR-212-3p	4.82329	-0.00872504	1.75913	-0.00495985	0.996043	0.996043
hsa-miR-212-5p	178.929	-0.247626	0.353366	-0.700762	0.483452	0.881344
hsa-miR-21-3p	25.5783	0.187212	0.742497	0.252138	0.800934	0.9883
hsa-miR-214-3p	16.5857	-0.965161	0.870779	-1.10839	0.267694	0.798964
hsa-miR-214-5p	14.3544	0.136534	1.035	0.131917	0.89505	0.9883
hsa-miR-215-5p	16.258	-0.302422	0.958909	-0.315382	0.752472	0.982943
hsa-miR-21-5p	32709.4	-0.240417	0.210777	-1.14062	0.254026	0.77608
hsa-miR-216b-5p	0.0595786	-2.06525	3.06979	-0.672764	0.501097	NA
hsa-miR-217-5p	0.0754384	-0.152355	3.05323	-0.0498995	0.960202	NA
hsa-miR-218-5p	42.31	-0.0549891	0.467374	-0.117656	0.906341	0.9883
hsa-miR-219a-1-3p	6.96162	1.02173	1.36078	0.750847	0.452745	0.881344
hsa-miR-221-3p	329.08	0.426578	0.430614	0.990626	0.321868	0.864372
hsa-miR-221-5p	7.36416	-0.114266	1.27612	-0.0895414	0.928652	0.9883
hsa-miR-222-3p	403.558	0.393075	0.404613	0.971483	0.331308	0.868563
hsa-miR-222-5p	2.10373	-2.30481	2.24421	-1.027	0.304419	NA
hsa-miR-223-3p	7.02127	2.65138	1.21652	2.17948	0.0292963	0.334322
hsa-miR-223-5p	67.106	-0.117051	0.696232	-0.168121	0.866488	0.9883
hsa-miR-22-3p	1872.74	0.285008	0.295757	0.963659	0.335217	0.872914
hsa-miR-224-5p	33.7555	0.77199	0.887309	0.870035	0.384281	0.873545
hsa-miR-22-5p	174.384	0.0191161	0.310114	0.0616421	0.950848	0.992747
hsa-miR-2277-5p	0.2338	-0.549972	3.05226	-0.180185	0.857007	NA
hsa-miR-2278	0.0595786	-2.06525	3.06979	-0.672764	0.501097	NA
hsa-miR-2355-3p	1.52274	-0.0849621	2.1353	-0.0397894	0.968261	NA
hsa-miR-23a-3p	30.6608	0.461736	0.748712	0.616706	0.537428	0.893674
hsa-miR-23a-5p	0.335778	1.34367	3.03074	0.443347	0.657515	NA
hsa-miR-23b-3p	52.8032	0.285781	0.499985	0.57158	0.567607	0.905636
hsa-miR-23b-5p	11.2736	-0.376401	0.832362	-0.452208	0.651119	0.942665
hsa-miR-23c	0.0977412	-1.21008	3.06144	-0.395266	0.692646	NA
hsa-miR-24-1-5p	2.03708	-0.443026	1.7227	-0.257169	0.797048	NA
hsa-miR-24-2-5p	9.3681	0.393268	0.819781	0.479723	0.631424	0.937121
hsa-miR-24-3p	676.087	0.591649	0.309372	1.91242	0.0558227	0.443793
hsa-miR-25-3p	1980.64	0.659381	0.225202	2.92796	0.00341199	0.101835
hsa-miR-25-5p	24.3687	0.635137	0.804189	0.789786	0.429653	0.873545
hsa-miR-26a-2-3p	5.01613	-0.468865	1.36307	-0.343976	0.730864	0.976885
hsa-miR-26a-5p	11686.3	-0.200892	0.333726	-0.601966	0.547197	0.893674
hsa-miR-26b-3p	0.786021	0.269048	2.40828	0.111718	0.911047	NA
hsa-miR-26b-5p	399.117	0.0726857	0.313006	0.232219	0.816368	0.9883
hsa-miR-27a-3p	1488.66	0.273812	0.234385	1.16821	0.242721	0.765658
hsa-miR-27a-5p	21.6883	-2.00284	0.617374	-3.24412	0.00117813	0.0690621
hsa-miR-27b-3p	5416.03	0.134196	0.185851	0.722065	0.470254	0.881344
hsa-miR-27b-5p	10.602	0.352604	0.805201	0.437909	0.661453	0.947024
hsa-miR-28-3p	765.558	-0.0608171	0.207477	-0.293127	0.769425	0.9883
hsa-miR-28-5p	78.6388	0.01933	0.531217	0.0363882	0.970973	0.993371
hsa-miR-296-3p	22.687	-0.159311	0.819576	-0.194382	0.845877	0.9883
hsa-miR-296-5p	0.0916038	0.00650186	3.05131	0.00213084	0.9983	NA
hsa-miR-299-3p	6.30894	-0.864072	1.21968	-0.708442	0.478671	0.881344
hsa-miR-299-5p	0.811037	-1.16899	1.86261	-0.62761	0.530259	NA
hsa-miR-29a-3p	408.279	-0.116998	0.262539	-0.445639	0.655858	0.945986
hsa-miR-29b-1-5p	2.86081	-0.475224	1.74843	-0.2718	0.785776	NA
hsa-miR-29b-2-5p	0.0160226	-1.13945	3.06783	-0.37142	0.710325	NA
hsa-miR-29b-3p	6.25128	-0.461708	0.710768	-0.64959	0.515957	0.886951
hsa-miR-29c-3p	3.7316	-1.90225	0.984957	-1.9313	0.0534455	NA
hsa-miR-29c-5p	0.209232	-0.262159	3.04327	-0.0861438	0.931352	NA
hsa-miR-300	0.00897559	-1.69254	3.07186	-0.550981	0.581647	NA
hsa-miR-301a-5p	2.15123	2.03918	1.70776	1.19407	0.232452	NA
hsa-miR-3064-5p	0.454534	0.701313	2.65955	0.263697	0.792014	NA
hsa-miR-3065-3p	0.0926779	-2.24296	3.0689	-0.730866	0.464861	NA
hsa-miR-3065-5p	0.132162	-1.13676	3.06779	-0.370549	0.710974	NA
hsa-miR-3074-3p	5.11267	0.034828	1.01812	0.0342081	0.972711	0.993371
hsa-miR-3074-5p	202.304	0.595208	0.284818	2.08978	0.0366372	0.355501
hsa-miR-3085-5p	0.128451	0.312561	3.04627	0.102604	0.918277	NA
hsa-miR-30a-3p	1333.77	-0.0326159	0.271948	-0.119934	0.904535	0.9883
hsa-miR-30a-5p	3222.55	0.404085	0.322343	1.25359	0.209992	0.707656
hsa-miR-30b-3p	8.75981	-1.71321	0.764299	-2.24154	0.024991	0.303576
hsa-miR-30b-5p	11.5948	-0.475084	0.982643	-0.483476	0.628758	0.937121
hsa-miR-30c-1-3p	6.38103	-2.41723	1.35466	-1.78438	0.0743621	0.480875
hsa-miR-30c-2-3p	34.5486	-0.608128	0.564673	-1.07696	0.2815	0.821218
hsa-miR-30c-5p	561.723	0.00334786	0.385923	0.00867495	0.993078	0.996043
hsa-miR-30d-3p	6.81109	0.488558	0.72993	0.669321	0.503291	0.881344
hsa-miR-30d-5p	5046.59	0.471795	0.284662	1.65739	0.0974407	0.560002
hsa-miR-30e-3p	524.946	-0.468805	0.302284	-1.55088	0.120931	0.601554
hsa-miR-30e-5p	410.303	0.810367	0.431908	1.87625	0.0606212	0.443793
hsa-miR-3118	0.112195	-2.3396	3.06825	-0.76252	0.44575	NA
hsa-miR-3120-3p	4.36496	0.64249	1.23329	0.520956	0.602397	NA
hsa-miR-3120-5p	20.516	-0.473293	0.867592	-0.545525	0.585392	0.907423
hsa-miR-3124-5p	3.32273	-2.31984	2.49622	-0.929338	0.352714	NA
hsa-miR-3125	0.645757	1.7734	3.01734	0.587736	0.556709	NA
hsa-miR-3126-3p	2.89958	-0.149543	2.37566	-0.0629481	0.949808	NA
hsa-miR-3126-5p	0.364383	0.0666404	3.03299	0.0219718	0.98247	NA
hsa-miR-3127-3p	0.253504	-2.87142	3.06309	-0.937425	0.34854	NA
hsa-miR-3127-5p	0.890224	0.973993	2.84211	0.342701	0.731823	NA
hsa-miR-3128	0.059273	-0.340808	3.05578	-0.111529	0.911197	NA
hsa-miR-3129-3p	0.413952	0.428556	3.02936	0.141468	0.887501	NA
hsa-miR-3129-5p	1.24838	2.42485	2.3215	1.04452	0.296247	NA
hsa-miR-3130-3p	0.82537	-3.88586	3.05373	-1.2725	0.203196	NA
hsa-miR-3130-5p	0.655	-3.31227	3.05911	-1.08276	0.278917	NA
hsa-miR-3131	1.32865	-4.29199	2.97584	-1.44228	0.149224	NA
hsa-miR-3132	2.71779	1.01992	1.67017	0.61067	0.541418	NA
hsa-miR-3133	0.0321128	-0.784945	3.06308	-0.25626	0.79775	NA
hsa-miR-3135a	0.163049	-1.60291	3.05832	-0.524117	0.600197	NA
hsa-miR-3135b	45.96	-0.720486	0.783414	-0.919675	0.357743	0.873545
hsa-miR-3138	7.0426	-1.21673	1.36898	-0.888786	0.374118	0.873545
hsa-miR-3143	0.152951	-0.563522	3.04949	-0.184792	0.853392	NA
hsa-miR-3144-3p	0.178736	-2.62697	3.06553	-0.85694	0.391478	NA
hsa-miR-3144-5p	0	0	0	0	1	NA
hsa-miR-3150a-3p	0.0179512	-1.76972	3.0715	-0.576175	0.564497	NA
hsa-miR-3150a-5p	0.154414	-1.18701	3.05435	-0.388629	0.697551	NA
hsa-miR-3150b-3p	0.186047	-0.0503465	3.05198	-0.0164964	0.986838	NA
hsa-miR-3152-5p	0.00538846	-1.40928	3.07018	-0.459023	0.646218	NA
hsa-miR-3154	0.20796	-1.22583	3.05038	-0.401861	0.687786	NA
hsa-miR-3157-3p	0.996894	2.09256	3.00737	0.695813	0.486546	NA
hsa-miR-3157-5p	0.160226	0.519589	3.04333	0.17073	0.864436	NA
hsa-miR-3158-3p	8.70377	0.751231	1.0575	0.710385	0.477465	0.881344
hsa-miR-3158-5p	0.931665	-0.729984	1.88228	-0.387819	0.69815	NA
hsa-miR-31-5p	8.15565	0.049103	1.25301	0.0391879	0.968741	0.993371
hsa-miR-3160-5p	0.0628291	-2.08601	3.06968	-0.679553	0.496788	NA
hsa-miR-3161	0.264324	-0.535346	3.05876	-0.17502	0.861064	NA
hsa-miR-3163	0.0661985	-2.10389	3.06959	-0.685397	0.493093	NA
hsa-miR-3164	0.0642256	-0.293034	3.0551	-0.0959163	0.923587	NA
hsa-miR-3166	0.107043	0.137719	3.04907	0.0451674	0.963974	NA
hsa-miR-3168	83.8854	-0.70678	0.619285	-1.14128	0.253752	0.77608
hsa-miR-3170	0.318252	0.0387413	3.04282	0.012732	0.989842	NA
hsa-miR-3173-5p	1.9486	-0.0389689	1.90339	-0.0204734	0.983666	NA
hsa-miR-3176	0.0717642	-1.12704	3.0616	-0.368122	0.712782	NA
hsa-miR-3177-3p	3.95067	0.506426	1.6272	0.311226	0.755629	NA
hsa-miR-3179	0.377873	-2.60479	3.06572	-0.849648	0.395521	NA
hsa-miR-3180	1.43007	-1.50729	1.9107	-0.788867	0.43019	NA
hsa-miR-3180-3p	9.79711	-1.57464	0.95207	-1.65392	0.0981447	0.560002
hsa-miR-3180-5p	0.931028	-0.725865	2.42518	-0.299304	0.764708	NA
hsa-miR-3182	17.0277	-1.6674	1.31458	-1.26839	0.204659	0.707656
hsa-miR-3184-3p	11021.8	-0.920646	0.377767	-2.43708	0.0148066	0.269602
hsa-miR-3184-5p	908.17	-0.0211292	0.182812	-0.115579	0.907986	0.9883
hsa-miR-3187-3p	2.08893	0.50416	1.62677	0.309916	0.756625	NA
hsa-miR-3188	1.13973	3.00197	2.97455	1.00922	0.31287	NA
hsa-miR-3190-5p	0.614063	-3.62619	3.05604	-1.18657	0.235399	NA
hsa-miR-3191-3p	0.722933	-2.92073	3.0459	-0.958904	0.337607	NA
hsa-miR-3191-5p	0.0862153	-0.0437565	3.0519	-0.0143375	0.988561	NA
hsa-miR-3192-3p	0.656543	-0.888517	2.68957	-0.330357	0.74113	NA
hsa-miR-3192-5p	0.245229	0.289144	3.03888	0.0951485	0.924197	NA
hsa-miR-3195	3.11671	-3.23066	1.87416	-1.72379	0.0847456	NA
hsa-miR-3196	1.00711	2.42193	2.28084	1.06186	0.288298	NA
hsa-miR-3199	0.0260783	-1.82676	3.07115	-0.594813	0.551968	NA
hsa-miR-3200-3p	0.272328	-1.77077	3.05097	-0.580396	0.561648	NA
hsa-miR-320a-3p	5019.02	-0.361806	0.211931	-1.70718	0.0877878	0.540662
hsa-miR-320b	482.775	-0.585766	0.242095	-2.41957	0.0155389	0.269602
hsa-miR-320c	215.559	-0.691149	0.330749	-2.08965	0.0366495	0.355501
hsa-miR-320d	102.42	-0.590473	0.379752	-1.55489	0.119972	0.601554
hsa-miR-320e	1.28508	-0.536016	1.01884	-0.526104	0.598816	NA
hsa-miR-323a-3p	245.381	0.0342024	0.388672	0.0879981	0.929878	0.9883
hsa-miR-323a-5p	7.09833	0.0416413	1.2253	0.0339847	0.972889	0.993371
hsa-miR-323b-3p	93.3816	-0.224431	0.883004	-0.254168	0.799366	0.9883
hsa-miR-323b-5p	0.239487	0.874076	3.03837	0.287679	0.773592	NA
hsa-miR-32-3p	9.84301	0.62644	1.28095	0.489043	0.624811	0.936011
hsa-miR-324-3p	2.02016	-0.292783	1.77753	-0.164713	0.86917	NA
hsa-miR-324-5p	0.518874	1.5998	3.02257	0.529285	0.596608	NA
hsa-miR-32-5p	56.3843	0.0856314	0.618394	0.138474	0.889866	0.9883
hsa-miR-326	1.46179	2.95659	2.60325	1.13573	0.25607	NA
hsa-miR-328-3p	181.45	0.25255	0.372551	0.677894	0.497839	0.881344
hsa-miR-329-3p	24.0372	0.629019	0.975624	0.644735	0.519099	0.887271
hsa-miR-329-5p	0	0	0	0	1	NA
hsa-miR-330-3p	29.8028	-0.365955	0.785829	-0.465693	0.641435	0.942665
hsa-miR-330-5p	3.96197	-0.538006	1.38393	-0.388752	0.69746	NA
hsa-miR-331-3p	6.63186	0.345694	1.36525	0.253209	0.800107	0.9883
hsa-miR-331-5p	6.44831	-0.968318	1.23182	-0.78609	0.431815	0.873545
hsa-miR-335-3p	44.1084	-0.0524073	0.571017	-0.0917788	0.926874	0.9883
hsa-miR-335-5p	12.8246	0.951759	0.922897	1.03127	0.302413	0.850261
hsa-miR-337-3p	10.1791	1.46579	0.873997	1.67711	0.0935212	0.549791
hsa-miR-337-5p	4.30982	1.35811	1.45113	0.935897	0.349326	NA
hsa-miR-338-3p	0.132162	-1.13676	3.06779	-0.370549	0.710974	NA
hsa-miR-338-5p	2.74268	1.95726	1.86817	1.04769	0.294783	NA
hsa-miR-339-3p	63.2591	0.301844	0.383349	0.787388	0.431055	0.873545
hsa-miR-339-5p	29.6096	-0.230457	0.738238	-0.312171	0.754911	0.982943
hsa-miR-33a-5p	0.161456	-2.55988	3.06613	-0.83489	0.40378	NA
hsa-miR-33b-3p	0.0718047	-2.13691	3.06942	-0.696194	0.486307	NA
hsa-miR-340-3p	13.4713	0.68844	0.830503	0.828944	0.407136	0.873545
hsa-miR-340-5p	128.822	0.592755	0.398511	1.48742	0.136903	0.647784
hsa-miR-342-3p	13.0773	0.324397	1.05051	0.3088	0.757474	0.982943
hsa-miR-342-5p	40.7267	-0.609078	0.49524	-1.22986	0.218748	0.722474
hsa-miR-345-5p	25.0884	0.114358	0.834744	0.136998	0.891032	0.9883
hsa-miR-346	0.0728183	-2.14084	3.0694	-0.697477	0.485504	NA
hsa-miR-34a-5p	4.49476	-0.893569	1.62911	-0.548503	0.583347	NA
hsa-miR-34b-3p	0.823663	-3.94603	3.05312	-1.29246	0.196198	NA
hsa-miR-34c-5p	4.66193	-0.301841	1.30011	-0.232165	0.816409	NA
hsa-miR-3529-3p	227.122	-0.442088	0.34315	-1.28832	0.197634	0.707656
hsa-miR-3529-5p	0.290234	-0.10461	3.03796	-0.0344343	0.972531	NA
hsa-miR-3605-3p	5.0303	-0.331553	1.75637	-0.188772	0.850272	0.9883
hsa-miR-3605-5p	5.98885	0.127708	1.23453	0.103446	0.917609	0.9883
hsa-miR-3609	0.528648	1.2861	3.03183	0.424201	0.671419	NA
hsa-miR-3613-3p	0.39755	-0.908049	3.05032	-0.29769	0.76594	NA
hsa-miR-3613-5p	40.7085	0.720447	0.662549	1.08739	0.276866	0.813818
hsa-miR-361-3p	203.595	-0.287555	0.350112	-0.821321	0.411463	0.873545
hsa-miR-3614-3p	0.148585	-2.18896	3.06916	-0.713211	0.475715	NA
hsa-miR-3614-5p	0.113158	0.20276	3.04799	0.0665224	0.946962	NA
hsa-miR-3615	174.265	0.712422	0.290436	2.45294	0.0141695	0.269602
hsa-miR-361-5p	25.8565	-0.124051	0.677249	-0.18317	0.854665	0.9883
hsa-miR-3617-5p	0.112537	-2.33932	3.06826	-0.762426	0.445806	NA
hsa-miR-3620-5p	1.91126	-3.41986	2.65348	-1.28882	0.19746	NA
hsa-miR-3622a-3p	2.97182	-5.427	3.04133	-1.78442	0.074356	NA
hsa-miR-3622a-5p	0.362809	-2.9247	3.05868	-0.956197	0.338973	NA
hsa-miR-3622b-3p	0.362809	-2.9247	3.05868	-0.956197	0.338973	NA
hsa-miR-362-5p	2.68641	1.82221	1.82238	0.999908	0.317355	NA
hsa-miR-363-3p	79.9621	0.71367	0.691354	1.03228	0.301941	0.850261
hsa-miR-363-5p	0.530445	-0.435241	3.0508	-0.142665	0.886555	NA
hsa-miR-3651	0.618471	-1.8642	2.88123	-0.647013	0.517623	NA
hsa-miR-3654	0.323564	1.26946	3.03215	0.418667	0.67546	NA
hsa-miR-3659	0.799106	2.48293	3.01269	0.824159	0.409849	NA
hsa-miR-365a-3p	4.52468	0.491547	1.09318	0.449649	0.652964	NA
hsa-miR-365a-5p	55.0585	-0.856869	0.407191	-2.10434	0.0353486	0.355501
hsa-miR-365b-3p	5.28283	0.35203	0.961168	0.366252	0.714177	0.976607
hsa-miR-365b-5p	0.651638	-3.61354	3.05615	-1.18238	0.237053	NA
hsa-miR-3661	2.60626	-5.2918	2.71659	-1.94796	0.0514201	NA
hsa-miR-3663-3p	1.38582	-4.5064	3.04847	-1.47825	0.13934	NA
hsa-miR-3675-5p	0.245423	-1.82602	3.05455	-0.597804	0.549971	NA
hsa-miR-3677-3p	0	0	0	0	1	NA
hsa-miR-3678-3p	0	0	0	0	1	NA
hsa-miR-3679-5p	9.00028	-0.297486	1.09746	-0.271068	0.786338	0.9883
hsa-miR-3682-3p	0.0628291	-2.08601	3.06968	-0.679553	0.496788	NA
hsa-miR-3684	0.0862153	-0.0437565	3.0519	-0.0143375	0.988561	NA
hsa-miR-3685	0.0583413	-2.05935	3.06982	-0.670838	0.502324	NA
hsa-miR-3690	0.0403902	-1.94321	3.07046	-0.632873	0.526817	NA
hsa-miR-3691-3p	0.0044878	-1.65251	3.072	-0.537926	0.590628	NA
hsa-miR-3691-5p	0.179631	-2.63093	3.06549	-0.85824	0.39076	NA
hsa-miR-369-3p	14.5939	1.52034	1.06227	1.43122	0.152367	0.679522
hsa-miR-369-5p	30.4471	-0.196833	0.621243	-0.316838	0.751366	0.982943
hsa-miR-370-3p	404.187	-0.731077	0.305082	-2.39633	0.01656	0.269602
hsa-miR-370-5p	0.158876	-2.54913	3.06623	-0.831355	0.405773	NA
hsa-miR-372-3p	0.57997	0.182167	3.02127	0.0602949	0.951921	NA
hsa-miR-373-3p	0	0	0	0	1	NA
hsa-miR-374a-3p	10.8778	-0.579014	1.12108	-0.516478	0.60552	0.921341
hsa-miR-374a-5p	13.6123	0.359965	1.00918	0.356692	0.721322	0.976885
hsa-miR-374b-3p	0.0637357	-1.66336	3.06662	-0.54241	0.587536	NA
hsa-miR-374b-5p	4.27372	-0.41084	1.0181	-0.403536	0.686554	NA
hsa-miR-374c-3p	4.17512	-0.457835	1.02595	-0.446255	0.655413	NA
hsa-miR-375-3p	206.897	-0.0583175	0.406355	-0.143514	0.885885	0.9883
hsa-miR-376a-3p	1.01943	1.78554	2.33146	0.765848	0.443767	NA
hsa-miR-376a-5p	0.122255	-1.15938	3.05679	-0.379281	0.704479	NA
hsa-miR-376b-3p	0.0658929	-0.402061	3.05556	-0.131583	0.895314	NA
hsa-miR-376b-5p	0.0198595	-1.78517	3.07141	-0.581223	0.56109	NA
hsa-miR-376c-3p	1.17551	2.32272	2.84041	0.817742	0.413504	NA
hsa-miR-376c-5p	0.0107769	-1.24884	3.06877	-0.406951	0.684044	NA
hsa-miR-377-3p	9.96528	-0.553948	1.22288	-0.452987	0.650558	0.942665
hsa-miR-377-5p	2.26767	-1.95448	1.97584	-0.989188	0.322571	NA
hsa-miR-378a-3p	583.625	-1.01841	0.315479	-3.22814	0.00124597	0.0690621
hsa-miR-378a-5p	1.70196	2.80699	2.25772	1.24328	0.213763	NA
hsa-miR-378c	10.4851	-0.602293	0.597969	-1.00723	0.313824	0.864372
hsa-miR-378d	5.91601	-0.758942	0.600481	-1.26389	0.20627	0.707656
hsa-miR-378e	1.0911	-0.534823	1.3071	-0.409166	0.682418	NA
hsa-miR-378f	0.224299	-1.07575	2.98099	-0.360871	0.718196	NA
hsa-miR-378g	0.800771	-0.0241504	1.46952	-0.0164342	0.986888	NA
hsa-miR-378h	0.137805	-2.42712	3.06741	-0.79126	0.428793	NA
hsa-miR-378i	2.38382	-1.55468	0.907095	-1.71391	0.086545	NA
hsa-miR-378j	0.0421008	-1.35601	3.06682	-0.442154	0.658378	NA
hsa-miR-379-3p	3.02876	0.334601	1.5771	0.212162	0.831981	NA
hsa-miR-379-5p	276.128	-0.495886	0.251683	-1.97028	0.0488065	0.434943
hsa-miR-380-5p	1.94752	-0.0611235	1.78526	-0.0342378	0.972687	NA
hsa-miR-381-3p	949.786	-0.202007	0.289755	-0.697167	0.485699	0.881344
hsa-miR-382-3p	57.2736	0.613625	0.922633	0.665081	0.505999	0.881344
hsa-miR-382-5p	751.763	-0.177617	0.243194	-0.730351	0.465175	0.881344
hsa-miR-383-5p	0.490316	-1.85731	3.04047	-0.610861	0.541291	NA
hsa-miR-3909	1.51822	1.83702	2.01399	0.912127	0.361702	NA
hsa-miR-3910	0.0595786	-2.06525	3.06979	-0.672764	0.501097	NA
hsa-miR-3911	0.669702	1.09342	2.99196	0.365452	0.714774	NA
hsa-miR-3913-3p	3.07718	0.452547	1.08238	0.418105	0.67587	NA
hsa-miR-3913-5p	3.13172	0.511855	1.09213	0.468676	0.639301	NA
hsa-miR-3916	1.53556	-2.16251	2.3936	-0.903454	0.366285	NA
hsa-miR-3918	0.125658	-2.40466	3.06764	-0.783881	0.43311	NA
hsa-miR-3920	0.0463389	-1.98214	3.07024	-0.645598	0.51854	NA
hsa-miR-3922-5p	0.0897559	-2.23039	3.06896	-0.726755	0.467376	NA
hsa-miR-3925-3p	0.0387399	-1.91176	3.07064	-0.622593	0.533552	NA
hsa-miR-3925-5p	0.262892	-1.51369	3.05981	-0.494701	0.620811	NA
hsa-miR-3926	0.086058	-2.21025	3.06906	-0.720171	0.47142	NA
hsa-miR-3928-3p	0.485235	1.27839	3.02667	0.422377	0.67275	NA
hsa-miR-3934-5p	0.484177	-0.651122	3.0309	-0.214828	0.829901	NA
hsa-miR-3936	0.0215538	-0.980722	3.06557	-0.319915	0.749033	NA
hsa-miR-3938	0.0484961	-0.489622	3.05803	-0.16011	0.872794	NA
hsa-miR-3940-3p	2.3519	-0.780481	2.64883	-0.294651	0.76826	NA
hsa-miR-3940-5p	2.3645	-1.22226	1.93037	-0.633176	0.526619	NA
hsa-miR-3942-3p	0.132162	-1.13676	3.06779	-0.370549	0.710974	NA
hsa-miR-3944-3p	0.0763236	-0.609815	3.05594	-0.19955	0.841832	NA
hsa-miR-3944-5p	0.166194	0.547365	3.04297	0.179879	0.857248	NA
hsa-miR-3960	3.01383	-0.127217	1.27046	-0.100134	0.920238	NA
hsa-miR-409-3p	1940.16	-0.0439332	0.317139	-0.13853	0.889822	0.9883
hsa-miR-409-5p	7.58878	1.62396	1.02339	1.58685	0.112546	0.601554
hsa-miR-410-3p	5.96385	1.07334	1.34827	0.796087	0.425982	0.873545
hsa-miR-411-3p	16.3197	-0.791317	1.01228	-0.781718	0.434381	0.873545
hsa-miR-411-5p	105.224	-0.315444	0.400899	-0.786841	0.431375	0.873545
hsa-miR-412-5p	7.32914	-1.48792	1.48085	-1.00477	0.315006	0.864372
hsa-miR-421	5.59411	0.203838	1.61078	0.126546	0.8993	0.9883
hsa-miR-422a	0.552842	-0.881206	1.3317	-0.661714	0.508154	NA
hsa-miR-423-3p	2238.62	0.201825	0.150296	1.34285	0.17932	0.702789
hsa-miR-423-5p	11021.3	-0.922427	0.377855	-2.44122	0.0146376	0.269602
hsa-miR-424-3p	5175.58	0.134825	0.21244	0.634651	0.525656	0.888113
hsa-miR-424-5p	93.5819	0.870945	0.450557	1.93304	0.0532311	0.443793
hsa-miR-425-3p	11.0604	1.23693	1.2393	0.998089	0.318236	0.864372
hsa-miR-425-5p	105.208	0.443102	0.65862	0.672773	0.501092	0.881344
hsa-miR-4257	0.0160226	-1.13945	3.06783	-0.37142	0.710325	NA
hsa-miR-4259	1.72751	1.7795	2.41136	0.737968	0.460534	NA
hsa-miR-4288	0.0521565	-2.0066	3.07011	-0.653593	0.513374	NA
hsa-miR-429	17.909	-1.26502	1.12488	-1.12459	0.260764	0.79044
hsa-miR-4290	0.159447	-2.52236	3.06648	-0.822559	0.410759	NA
hsa-miR-4301	0.0359024	-1.9114	3.07064	-0.622474	0.53363	NA
hsa-miR-4306	2.46611	1.44673	2.00399	0.721927	0.470339	NA
hsa-miR-431-3p	8.05295	-0.580018	1.01961	-0.568862	0.56945	0.905636
hsa-miR-431-5p	2.44926	-0.261133	2.2856	-0.114251	0.909039	NA
hsa-miR-4324	1.01186	-0.118069	1.8482	-0.0638835	0.949063	NA
hsa-miR-432-5p	251.215	0.00159265	0.280398	0.00567997	0.995468	0.996043
hsa-miR-4326	0.865725	-2.6033	3.03622	-0.857414	0.391216	NA
hsa-miR-4330	0.102381	0.108475	3.04957	0.0355706	0.971625	NA
hsa-miR-433-3p	49.1427	-0.0157763	0.785631	-0.0200811	0.983979	0.995322
hsa-miR-4421	0.929524	0.525625	3.00778	0.174755	0.861272	NA
hsa-miR-4429	2.68116	-0.81418	0.766351	-1.06241	0.288049	NA
hsa-miR-4431	0.655	-3.31227	3.05911	-1.08276	0.278917	NA
hsa-miR-4433a-3p	1.06031	2.69108	2.71392	0.991585	0.3214	NA
hsa-miR-4433a-5p	4.81996	0.853324	1.69217	0.504277	0.614067	0.927073
hsa-miR-4433b-3p	5.89297	0.657677	1.71732	0.382967	0.701744	0.968957
hsa-miR-4433b-5p	1.70704	2.65171	1.96235	1.35129	0.176601	NA
hsa-miR-4435	0.264324	-0.535346	3.05876	-0.17502	0.861064	NA
hsa-miR-4440	1.48922	1.46581	1.53085	0.95751	0.33831	NA
hsa-miR-4443	28.3396	-0.832456	0.599069	-1.38958	0.164656	0.702048
hsa-miR-4446-3p	1.37835	-0.445562	2.34035	-0.190383	0.849009	NA
hsa-miR-4448	0.71149	-3.8009	3.05458	-1.24433	0.213379	NA
hsa-miR-4449	0.0538535	-2.03181	3.06997	-0.661836	0.508077	NA
hsa-miR-4450	0.0484961	-0.489622	3.05803	-0.16011	0.872794	NA
hsa-miR-4451	0.184136	-0.16918	3.05345	-0.0554061	0.955815	NA
hsa-miR-4454	0.6004	2.03595	3.01956	0.674252	0.500151	NA
hsa-miR-4455	0.233319	0.731127	3.03838	0.240631	0.809841	NA
hsa-miR-4458	0.0734894	-2.1454	3.06938	-0.698968	0.484572	NA
hsa-miR-4463	0.0708455	-0.354288	3.05489	-0.115974	0.907673	NA
hsa-miR-4466	0.95091	-0.901761	2.46401	-0.365973	0.714385	NA
hsa-miR-4467	0.501412	1.55451	3.02321	0.514191	0.607118	NA
hsa-miR-4470	0	0	0	0	1	NA
hsa-miR-4473	1.71636	-0.852772	2.933	-0.290751	0.771242	NA
hsa-miR-4474-3p	0.0179512	-1.76972	3.0715	-0.576175	0.564497	NA
hsa-miR-4482-3p	0.361951	0.14962	3.03265	0.0493365	0.960651	NA
hsa-miR-4485-3p	2.68937	-1.05861	1.85308	-0.571274	0.567814	NA
hsa-miR-4488	16.7213	0.720636	0.873426	0.825068	0.409333	0.873545
hsa-miR-4489	0.355943	-2.22803	3.05177	-0.730076	0.465344	NA
hsa-miR-4492	1.58768	2.64361	2.63023	1.00509	0.314855	NA
hsa-miR-4494	0.576169	1.98373	3.02051	0.656753	0.511339	NA
hsa-miR-4497	22.5234	-1.60467	1.10433	-1.45307	0.146206	0.674884
hsa-miR-449a	0.714842	-3.79152	3.05465	-1.24123	0.214522	NA
hsa-miR-449b-5p	0.227961	-2.75467	3.06435	-0.898943	0.368683	NA
hsa-miR-449c-5p	1.20371	-4.00374	2.59814	-1.541	0.123317	NA
hsa-miR-4504	0.886675	1.32933	2.51558	0.528437	0.597196	NA
hsa-miR-4507	0.697318	-3.77913	3.05475	-1.23713	0.216038	NA
hsa-miR-4508	8.42207	-0.297984	1.18085	-0.252347	0.800773	0.9883
hsa-miR-450a-1-3p	1.10632	-3.17655	2.58738	-1.22771	0.219556	NA
hsa-miR-450a-2-3p	40.3803	0.0160955	0.460725	0.0349351	0.972131	0.993371
hsa-miR-450a-5p	671.354	0.0514728	0.280244	0.183672	0.854271	0.9883
hsa-miR-450b-3p	0.0107769	-1.24884	3.06877	-0.406951	0.684044	NA
hsa-miR-450b-5p	415.362	0.369468	0.396678	0.931405	0.351644	0.873545
hsa-miR-4510	3.62065	-0.488834	0.625986	-0.780902	0.43486	NA
hsa-miR-4511	0.156108	-0.811383	3.05089	-0.26595	0.790278	NA
hsa-miR-4516	7.90667	-0.253331	1.28094	-0.19777	0.843225	0.9883
hsa-miR-451a	7431.04	1.35762	0.595992	2.27793	0.022731	0.293987
hsa-miR-451b	0.571802	1.00534	3.02031	0.33286	0.73924	NA
hsa-miR-4520-3p	0.0823099	-1.13676	3.06779	-0.370549	0.710974	NA
hsa-miR-4521	0.0214085	-0.997649	3.0658	-0.325412	0.744869	NA
hsa-miR-4524a-3p	0.00897559	-1.69254	3.07186	-0.550981	0.581647	NA
hsa-miR-4525	0.417252	-3.28709	3.05931	-1.07445	0.282619	NA
hsa-miR-452-5p	1.28514	-4.45233	2.92428	-1.52254	0.127874	NA
hsa-miR-4533	0.0673169	-2.11185	3.06955	-0.687999	0.491453	NA
hsa-miR-4539	0.0808269	-0.0966101	3.05253	-0.0316491	0.974752	NA
hsa-miR-454-3p	1.68913	0.374989	2.02009	0.18563	0.852735	NA
hsa-miR-454-5p	1.45316	0.631473	1.82041	0.346886	0.728677	NA
hsa-miR-455-3p	3.23238	-5.19651	1.77687	-2.92453	0.0034498	NA
hsa-miR-455-5p	46.694	-0.523959	0.691764	-0.757425	0.448795	0.881344
hsa-miR-4635	0.059273	-0.340808	3.05578	-0.111529	0.911197	NA
hsa-miR-4637	0.132162	-1.13676	3.06779	-0.370549	0.710974	NA
hsa-miR-4638-5p	0.0529588	-2.02473	3.07001	-0.659521	0.509562	NA
hsa-miR-4642	0.449618	-1.94884	3.07043	-0.634711	0.525617	NA
hsa-miR-4644	0.00538846	-1.40928	3.07018	-0.459023	0.646218	NA
hsa-miR-4647	0.185847	-0.635537	3.048	-0.20851	0.834831	NA
hsa-miR-4649-5p	0.933532	-4.09889	3.05167	-1.34316	0.17922	NA
hsa-miR-4652-5p	0.115485	-1.94884	3.07043	-0.634711	0.525617	NA
hsa-miR-4653-3p	0.0808269	-0.0966101	3.05253	-0.0316491	0.974752	NA
hsa-miR-4654	0.323597	0.473961	3.04395	0.155706	0.876265	NA
hsa-miR-4655-3p	0.0774798	-2.14166	3.0694	-0.697745	0.485337	NA
hsa-miR-4655-5p	0.121661	0.244714	3.04732	0.0803048	0.935995	NA
hsa-miR-4658	10.429	-0.893482	1.11818	-0.79905	0.424261	0.873545
hsa-miR-4659a-3p	0.144084	-1.51306	3.05918	-0.494597	0.620884	NA
hsa-miR-4659a-5p	0.220916	-2.77937	3.06407	-0.907082	0.364364	NA
hsa-miR-4659b-3p	0.0601412	-0.493198	3.05691	-0.161339	0.871827	NA
hsa-miR-466	0.0646615	-0.273989	3.05484	-0.0896901	0.928533	NA
hsa-miR-4660	0	0	0	0	1	NA
hsa-miR-4661-3p	0.270166	-1.94884	3.07043	-0.634711	0.525617	NA
hsa-miR-4661-5p	2.97589	-3.42687	2.4702	-1.38728	0.165355	NA
hsa-miR-4662a-5p	0.0529588	-2.02473	3.07001	-0.659521	0.509562	NA
hsa-miR-4664-3p	2.61055	-0.320153	1.53719	-0.208271	0.835017	NA
hsa-miR-4664-5p	0.0782348	-2.15501	3.06933	-0.702111	0.48261	NA
hsa-miR-4665-5p	9.80831	1.24564	0.887285	1.40388	0.160356	0.691312
hsa-miR-4667-5p	1.27547	-2.4662	2.3758	-1.03805	0.299245	NA
hsa-miR-4668-5p	0.00538846	-1.40928	3.07018	-0.459023	0.646218	NA
hsa-miR-4669	0.0377192	-0.665051	3.06097	-0.217268	0.827999	NA
hsa-miR-4670-3p	0.0642256	-0.293034	3.0551	-0.0959163	0.923587	NA
hsa-miR-4670-5p	0.0642256	-0.293034	3.0551	-0.0959163	0.923587	NA
hsa-miR-4671-5p	1.12428	-2.61907	2.43249	-1.0767	0.281612	NA
hsa-miR-4676-5p	0.16375	-1.94884	3.07043	-0.634711	0.525617	NA
hsa-miR-4677-3p	0.215604	-1.58792	3.05327	-0.520071	0.603014	NA
hsa-miR-4677-5p	0.312939	-3.04021	3.06143	-0.993066	0.320678	NA
hsa-miR-4682	0.0214085	-0.997649	3.0658	-0.325412	0.744869	NA
hsa-miR-4683	0.208853	-0.745161	3.04721	-0.244539	0.806813	NA
hsa-miR-4684-5p	0.0728183	-2.14084	3.0694	-0.697477	0.485504	NA
hsa-miR-4688	0.0493657	-2.00334	3.07012	-0.652527	0.514061	NA
hsa-miR-4689	0.562087	-3.5749	3.0565	-1.16961	0.24216	NA
hsa-miR-4690-3p	0.0754384	-0.152355	3.05323	-0.0498995	0.960202	NA
hsa-miR-4690-5p	0.478973	1.7519	3.02411	0.57931	0.56238	NA
hsa-miR-4697-5p	0.139155	0.390566	3.04512	0.12826	0.897943	NA
hsa-miR-4698	0.170673	0.522346	3.0426	0.171678	0.863691	NA
hsa-miR-4699-3p	0.115485	-1.94884	3.07043	-0.634711	0.525617	NA
hsa-miR-4701-3p	0.0397191	-1.93722	3.07049	-0.630915	0.528096	NA
hsa-miR-4703-3p	0.162625	-0.135	3.0457	-0.0443248	0.964645	NA
hsa-miR-4709-3p	0.0107043	-1.26058	3.06886	-0.410763	0.681246	NA
hsa-miR-4710	0.947089	-4.1075	3.0516	-1.34602	0.178297	NA
hsa-miR-4711-5p	0.264324	-0.535346	3.05876	-0.17502	0.861064	NA
hsa-miR-4713-3p	7.4107	0.045056	1.59285	0.0282864	0.977434	0.995322
hsa-miR-4716-3p	0.176248	0.615403	3.04211	0.202295	0.839686	NA
hsa-miR-4716-5p	0.0160226	-1.13945	3.06783	-0.37142	0.710325	NA
hsa-miR-4724-5p	0.124987	-2.4008	3.06768	-0.782612	0.433855	NA
hsa-miR-4727-3p	0.0888611	-2.22494	3.06899	-0.724975	0.468467	NA
hsa-miR-4732-3p	1.7658	0.840394	1.83823	0.457175	0.647545	NA
hsa-miR-4732-5p	4.57356	2.63031	1.39497	1.88557	0.059353	NA
hsa-miR-4733-5p	0.0484961	-0.489622	3.05803	-0.16011	0.872794	NA
hsa-miR-4738-3p	0.241853	-0.0350155	3.04007	-0.011518	0.99081	NA
hsa-miR-4741	0.945704	-0.440324	2.08979	-0.210703	0.833119	NA
hsa-miR-4742-3p	0.265291	0.0284152	3.03882	0.00935073	0.992539	NA
hsa-miR-4743-5p	0.0661985	-2.10389	3.06959	-0.685397	0.493093	NA
hsa-miR-4745-5p	4.70855	-1.51458	2.03692	-0.743566	0.457139	NA
hsa-miR-4746-5p	0.797467	1.46275	2.487	0.58816	0.556425	NA
hsa-miR-4747-5p	0.31282	0.346835	3.04575	0.113875	0.909337	NA
hsa-miR-4749-3p	0.24693	0.195511	3.04811	0.0641416	0.948857	NA
hsa-miR-4749-5p	0.0463389	-1.98214	3.07024	-0.645598	0.51854	NA
hsa-miR-4752	0.0598716	-1.13676	3.06779	-0.370549	0.710974	NA
hsa-miR-4754	0.0628291	-2.08601	3.06968	-0.679553	0.496788	NA
hsa-miR-4755-3p	0.622669	0.860129	3.02335	0.284495	0.776031	NA
hsa-miR-4755-5p	0.0595701	-1.94884	3.07043	-0.634711	0.525617	NA
hsa-miR-4763-3p	0.577427	-3.5373	3.05685	-1.15717	0.247201	NA
hsa-miR-4763-5p	0.729695	-3.8146	3.05447	-1.24886	0.211718	NA
hsa-miR-4767	0.115485	-1.94884	3.07043	-0.634711	0.525617	NA
hsa-miR-4773	3.99158	-2.37215	1.37078	-1.73051	0.0835392	NA
hsa-miR-4775	0.415553	0.400161	3.02975	0.132077	0.894923	NA
hsa-miR-4783-3p	0.140359	-2.47146	3.06697	-0.805831	0.42034	NA
hsa-miR-4787-5p	1.08066	-3.31227	3.05911	-1.08276	0.278917	NA
hsa-miR-4788	0.774412	-3.87759	3.05381	-1.26975	0.204172	NA
hsa-miR-4791	0.323239	0.162053	3.03934	0.0533185	0.957478	NA
hsa-miR-4794	0.0264794	-1.83914	3.07107	-0.598859	0.549267	NA
hsa-miR-4796-3p	0.0964862	0.041585	3.05076	0.0136311	0.989124	NA
hsa-miR-4796-5p	0.0852681	-2.20796	3.06907	-0.719422	0.471881	NA
hsa-miR-4798-5p	0.385758	-3.22141	3.05984	-1.0528	0.292432	NA
hsa-miR-4804-5p	0.0161654	-1.11034	3.0674	-0.361981	0.717366	NA
hsa-miR-483-3p	219.164	-0.178598	0.770462	-0.231807	0.816688	0.9883
hsa-miR-483-5p	3875.28	-1.47494	0.454315	-3.2465	0.00116833	0.0690621
hsa-miR-484	165.189	0.572404	0.326064	1.75549	0.079175	0.503605
hsa-miR-485-3p	48.2971	-0.070098	0.745695	-0.0940036	0.925106	0.9883
hsa-miR-485-5p	385.008	-0.551395	0.416241	-1.3247	0.185271	0.707656
hsa-miR-486-3p	299.841	1.08796	0.751779	1.44717	0.147848	0.674884
hsa-miR-486-5p	3490.73	1.00614	0.66772	1.50683	0.131853	0.645255
hsa-miR-487a-3p	0.357872	-0.618529	3.03632	-0.20371	0.83858	NA
hsa-miR-487a-5p	6.5203	0.499571	0.982219	0.508615	0.611022	0.926081
hsa-miR-487b-3p	6.90767	-0.206643	1.38062	-0.149675	0.881021	0.9883
hsa-miR-487b-5p	0.0321128	-0.784945	3.06308	-0.25626	0.79775	NA
hsa-miR-488-3p	0.136441	-1.87783	3.06315	-0.613038	0.539851	NA
hsa-miR-491-5p	0.0801128	-0.129519	3.05294	-0.0424242	0.966161	NA
hsa-miR-493-3p	121.199	-0.364708	0.416346	-0.875972	0.381046	0.873545
hsa-miR-493-5p	53.1437	0.346801	0.642501	0.539768	0.589357	0.907423
hsa-miR-494-3p	10.4666	-0.0274821	1.53092	-0.0179513	0.985678	0.995322
hsa-miR-494-5p	0.309361	-0.649768	3.04616	-0.213307	0.831087	NA
hsa-miR-495-3p	182.41	0.0743068	0.35222	0.210967	0.832913	0.9883
hsa-miR-495-5p	0.107198	0.136793	3.04909	0.0448634	0.964216	NA
hsa-miR-496	0.424888	1.29492	3.03166	0.427132	0.669283	NA
hsa-miR-497-5p	10.1534	0.179097	1.01686	0.176129	0.860193	0.9883
hsa-miR-498-3p	0.396486	0.195511	3.04811	0.0641417	0.948857	NA
hsa-miR-4999-5p	0.0538535	-2.03181	3.06997	-0.661836	0.508077	NA
hsa-miR-499a-5p	12.4377	0.294603	0.898046	0.328048	0.742875	0.980393
hsa-miR-499b-3p	4.4673	0.53301	0.931885	0.57197	0.567343	NA
hsa-miR-5001-3p	1.42672	3.31265	3.00427	1.10265	0.270181	NA
hsa-miR-5001-5p	1.10052	-3.42839	3.0579	-1.12116	0.262221	NA
hsa-miR-5004-3p	0.0661985	-2.10389	3.06959	-0.685397	0.493093	NA
hsa-miR-5004-5p	0.0264794	-1.83914	3.07107	-0.598859	0.549267	NA
hsa-miR-5009-5p	0.0484961	-0.489622	3.05803	-0.16011	0.872794	NA
hsa-miR-500a-3p	6.08746	0.372016	1.28674	0.289114	0.772494	0.9883
hsa-miR-5010-3p	0.480117	1.75794	3.02402	0.581325	0.561021	NA
hsa-miR-5010-5p	1.48899	1.05669	1.78744	0.591175	0.554403	NA
hsa-miR-501-3p	50.8626	0.21389	0.638664	0.334902	0.737699	0.976885
hsa-miR-501-5p	0.537541	-0.553796	3.02749	-0.182922	0.854859	NA
hsa-miR-502-3p	8.02525	0.598556	1.07838	0.555053	0.578858	0.907423
hsa-miR-503-3p	1.7879	0.296867	1.98148	0.149821	0.880906	NA
hsa-miR-503-5p	913.045	0.227311	0.306897	0.740674	0.458891	0.881344
hsa-miR-504-3p	0.059273	-0.340808	3.05578	-0.111529	0.911197	NA
hsa-miR-504-5p	3.89741	-0.819348	1.67911	-0.487966	0.625574	NA
hsa-miR-505-3p	6.30549	1.79594	1.35457	1.32584	0.184893	0.707656
hsa-miR-505-5p	8.55077	-1.53007	1.18798	-1.28796	0.19776	0.707656
hsa-miR-506-3p	199.508	-0.798952	0.417252	-1.9148	0.0555184	0.443793
hsa-miR-506-5p	8.35602	-0.816033	1.43478	-0.568753	0.569524	0.905636
hsa-miR-507	0.591369	-3.6255	3.05604	-1.18634	0.235489	NA
hsa-miR-508-3p	639.71	-0.198436	0.376138	-0.527562	0.597804	0.91318
hsa-miR-508-5p	60.1433	-1.07221	0.571459	-1.87627	0.0606187	0.443793
hsa-miR-5089-3p	0.17871	-2.57841	3.06596	-0.840979	0.40036	NA
hsa-miR-5090	0.15647	-2.52094	3.0665	-0.82209	0.411025	NA
hsa-miR-5091	0.416361	-1.37242	3.0461	-0.45055	0.652314	NA
hsa-miR-509-3-5p	1004.95	-0.262931	0.40356	-0.651529	0.514705	0.886951
hsa-miR-509-3p	647.027	-0.322562	0.410693	-0.785408	0.432214	0.873545
hsa-miR-509-5p	70.9104	-0.470772	0.430914	-1.0925	0.274614	0.813361
hsa-miR-5100	15.1484	0.249515	0.987438	0.252689	0.800509	0.9883
hsa-miR-510-3p	0.160728	-0.257889	3.04659	-0.0846484	0.932541	NA
hsa-miR-510-5p	0.142771	-0.224527	3.04787	-0.073667	0.941275	NA
hsa-miR-511-3p	0.49386	1.76914	3.02386	0.58506	0.558507	NA
hsa-miR-511-5p	12.6179	0.449344	1.09963	0.408633	0.682809	0.965177
hsa-miR-513a-3p	3.86415	-0.622955	1.17528	-0.530049	0.596078	NA
hsa-miR-513a-5p	0.668447	-1.0127	2.36551	-0.428109	0.668572	NA
hsa-miR-513b-3p	0.0718047	-2.13691	3.06942	-0.696194	0.486307	NA
hsa-miR-513b-5p	14.1033	0.656952	0.909448	0.722363	0.470071	0.881344
hsa-miR-513c-3p	4.39994	-0.411782	1.16058	-0.354807	0.722734	NA
hsa-miR-513c-5p	276.926	0.0935082	0.55298	0.169099	0.865719	0.9883
hsa-miR-514a-3p	3498.76	-1.07172	0.347794	-3.08147	0.00205982	0.0934587
hsa-miR-514a-5p	37.0096	-0.464358	0.538554	-0.862231	0.388561	0.873545
hsa-miR-514b-3p	7.66383	-1.18586	0.529207	-2.24083	0.0250372	0.303576
hsa-miR-514b-5p	0.523581	-1.92169	3.05487	-0.629057	0.529312	NA
hsa-miR-516b-5p	0.0448779	-1.97382	3.07029	-0.642878	0.520303	NA
hsa-miR-5187-5p	0.0595786	-2.06525	3.06979	-0.672764	0.501097	NA
hsa-miR-5189-3p	0.670824	-1.40758	3.03675	-0.463516	0.642995	NA
hsa-miR-5189-5p	0.425566	0.787723	3.02775	0.260167	0.794735	NA
hsa-miR-5193	0	0	0	0	1	NA
hsa-miR-5196-3p	2.57242	-0.834521	2.623	-0.318155	0.750367	NA
hsa-miR-532-3p	0.399929	-0.0724012	3.03231	-0.0238766	0.980951	NA
hsa-miR-532-5p	422.385	-0.0793759	0.378008	-0.209985	0.83368	0.9883
hsa-miR-539-3p	2.5396	1.31498	1.90377	0.690723	0.48974	NA
hsa-miR-539-5p	0.284982	-2.98086	3.062	-0.973501	0.330304	NA
hsa-miR-541-3p	0.557269	1.15392	2.55514	0.451605	0.651553	NA
hsa-miR-541-5p	2.06466	-2.54253	2.8817	-0.882304	0.377613	NA
hsa-miR-542-3p	106.384	0.47747	0.404135	1.18146	0.237419	0.761311
hsa-miR-542-5p	1.20124	3.10085	2.4216	1.2805	0.20037	NA
hsa-miR-543	1028.68	-0.283475	0.511116	-0.55462	0.579155	0.907423
hsa-miR-545-3p	0.346456	-2.76556	3.06423	-0.902532	0.366774	NA
hsa-miR-545-5p	0.769516	-1.94884	3.07043	-0.634711	0.525617	NA
hsa-miR-548a-3p	0.374481	-0.326913	3.03423	-0.107742	0.914201	NA
hsa-miR-548aa	0.0198595	-1.78517	3.07141	-0.581223	0.56109	NA
hsa-miR-548ab	0.511424	-2.123	1.87528	-1.1321	0.257594	NA
hsa-miR-548ad-5p	0.134146	-1.47927	3.05973	-0.483463	0.628767	NA
hsa-miR-548ae-5p	0.132014	-1.46868	3.05982	-0.47999	0.631234	NA
hsa-miR-548ag	0.0044878	-1.65251	3.072	-0.537926	0.590628	NA
hsa-miR-548ah-3p	0.515404	1.57597	3.02227	0.521452	0.602052	NA
hsa-miR-548aj-3p	0.0326981	-1.87835	3.07084	-0.611672	0.540755	NA
hsa-miR-548aj-5p	1.20953	-1.07421	1.76959	-0.607039	0.543825	NA
hsa-miR-548ak	0.0410884	-0.867278	3.06279	-0.283166	0.77705	NA
hsa-miR-548am-3p	1.13612	1.32826	1.42395	0.932796	0.350926	NA
hsa-miR-548am-5p	0.415905	-2.35339	3.05119	-0.771302	0.440528	NA
hsa-miR-548an	0.0640902	-0.308448	3.05532	-0.100954	0.919587	NA
hsa-miR-548ap-3p	0.0264794	-1.83914	3.07107	-0.598859	0.549267	NA
hsa-miR-548ap-5p	0.0107043	-1.26058	3.06886	-0.410763	0.681246	NA
hsa-miR-548aq-3p	1.09783	-0.32386	1.76687	-0.183296	0.854566	NA
hsa-miR-548ar-3p	0.0493657	-2.00334	3.07012	-0.652527	0.514061	NA
hsa-miR-548as-5p	0.711595	-3.27254	3.05063	-1.07274	0.283387	NA
hsa-miR-548at-5p	0.0728183	-2.14084	3.0694	-0.697477	0.485504	NA
hsa-miR-548au-5p	0.339217	-2.14966	3.05282	-0.704154	0.481337	NA
hsa-miR-548ay-5p	0.732351	-2.52406	1.81188	-1.39306	0.163602	NA
hsa-miR-548az-5p	2.74942	-2.90845	2.88457	-1.00828	0.313322	NA
hsa-miR-548b-5p	0.659615	-3.73355	3.05512	-1.22206	0.221684	NA
hsa-miR-548ba	5.89675	-6.39526	2.5291	-2.52867	0.0114497	0.269602
hsa-miR-548bc	0.792397	-1.32403	2.49543	-0.530581	0.595709	NA
hsa-miR-548c-5p	0.251682	-2.13168	3.0581	-0.697059	0.485766	NA
hsa-miR-548d-5p	4.33321	-2.91884	1.33274	-2.1901	0.0285168	NA
hsa-miR-548e-3p	3.74212	0.0362214	1.41823	0.0255398	0.979624	NA
hsa-miR-548f-5p	0.805306	-1.29503	2.87021	-0.451197	0.651847	NA
hsa-miR-548g-3p	0.19095	-1.54881	3.06533	-0.505267	0.613371	NA
hsa-miR-548g-5p	1.30642	-0.88705	1.5862	-0.55923	0.576005	NA
hsa-miR-548h-3p	0.424851	-1.14046	3.03731	-0.375484	0.707301	NA
hsa-miR-548h-5p	1.57641	-3.93262	2.67245	-1.47154	0.141145	NA
hsa-miR-548i	0.542296	-2.53035	3.06641	-0.825184	0.409267	NA
hsa-miR-548j-3p	0.177658	-1.02725	3.05115	-0.336678	0.73636	NA
hsa-miR-548j-5p	2.36723	2.56561	1.9259	1.33216	0.182808	NA
hsa-miR-548k	1.53421	-3.60456	3.05623	-1.17941	0.238234	NA
hsa-miR-548l	0.917049	-1.89565	2.87073	-0.660337	0.509038	NA
hsa-miR-548m	0.0044878	-1.65251	3.072	-0.537926	0.590628	NA
hsa-miR-548n	1.05392	-2.72316	2.11703	-1.28632	0.198333	NA
hsa-miR-548o-3p	11.4015	-0.811316	1.19258	-0.680306	0.496311	0.881344
hsa-miR-548o-5p	0.542748	-2.02783	3.04565	-0.665811	0.505532	NA
hsa-miR-548p	0.431419	1.64136	3.02573	0.542468	0.587496	NA
hsa-miR-548q	0.211163	-0.4785	3.04486	-0.15715	0.875127	NA
hsa-miR-548t-3p	0.0264794	-1.83914	3.07107	-0.598859	0.549267	NA
hsa-miR-548u	0.446878	1.44078	3.029	0.475664	0.634314	NA
hsa-miR-548w	0.174375	0.0228365	3.04391	0.00750236	0.994014	NA
hsa-miR-548x-5p	1.10239	-0.339565	1.75651	-0.193318	0.84671	NA
hsa-miR-548z	0.42395	-1.19904	3.03792	-0.39469	0.693071	NA
hsa-miR-549a-3p	0.127567	-2.41341	3.06755	-0.786755	0.431425	NA
hsa-miR-549a-5p	0.0269268	-1.84374	3.07104	-0.600361	0.548266	NA
hsa-miR-550a-3-5p	0.442325	0.94695	3.02566	0.312973	0.754301	NA
hsa-miR-550a-5p	5.82569	-0.976621	1.46571	-0.666314	0.505211	0.881344
hsa-miR-550b-2-5p	0.0160226	-1.13945	3.06783	-0.37142	0.710325	NA
hsa-miR-550b-3p	0.146526	-1.04318	3.06502	-0.340349	0.733594	NA
hsa-miR-552-5p	0	0	0	0	1	NA
hsa-miR-556-3p	0.0963384	0.0385762	3.05081	0.0126446	0.989911	NA
hsa-miR-556-5p	0.536133	1.946	3.02121	0.644111	0.519503	NA
hsa-miR-558	0.0207743	-1.13676	3.06779	-0.370549	0.710974	NA
hsa-miR-5585-3p	0.0479606	-1.21804	3.0646	-0.397454	0.691032	NA
hsa-miR-5588-5p	0.0852681	-2.20796	3.06907	-0.719422	0.471881	NA
hsa-miR-5685	0.232439	-2.78718	3.06399	-0.909659	0.363002	NA
hsa-miR-5689	0.544251	-2.83883	3.05473	-0.929323	0.352722	NA
hsa-miR-5695	0.680041	2.23679	3.01622	0.741585	0.458339	NA
hsa-miR-5697	0.0389506	-0.827577	3.0626	-0.27022	0.786991	NA
hsa-miR-5698	0.270166	-1.94884	3.07043	-0.634711	0.525617	NA
hsa-miR-5699-5p	0.192699	0.710581	3.04096	0.23367	0.815241	NA
hsa-miR-574-3p	33.6018	-0.560699	0.714021	-0.78527	0.432295	0.873545
hsa-miR-574-5p	17.8433	0.37103	0.810361	0.457858	0.647054	0.942665
hsa-miR-576-3p	25.3461	-1.55104	0.987606	-1.57051	0.116297	0.601554
hsa-miR-576-5p	4.21441	0.169505	1.62361	0.1044	0.916852	NA
hsa-miR-578	0.561304	-3.55025	3.05673	-1.16146	0.245456	NA
hsa-miR-579-5p	0.0965564	0.0451552	3.05069	0.0148016	0.98819	NA
hsa-miR-581	0.176886	-0.88995	3.05201	-0.291595	0.770597	NA
hsa-miR-582-3p	1.46587	1.41667	2.27443	0.622868	0.533372	NA
hsa-miR-584-5p	52.9993	1.92063	0.909078	2.11272	0.0346245	0.355501
hsa-miR-585-3p	0.0561304	-1.94884	3.07043	-0.634711	0.525617	NA
hsa-miR-589-5p	14.4383	-0.303703	0.759137	-0.400064	0.689109	0.965177
hsa-miR-590-3p	1.61988	2.45417	1.97546	1.24233	0.214115	NA
hsa-miR-592	0.0314146	-1.87828	3.07084	-0.61165	0.54077	NA
hsa-miR-597-3p	0.228228	-0.605744	3.05157	-0.198502	0.842652	NA
hsa-miR-598-3p	14.6318	0.292828	1.33499	0.219348	0.826379	0.9883
hsa-miR-605-3p	0.0595701	-1.94884	3.07043	-0.634711	0.525617	NA
hsa-miR-606	1.12873	-2.22775	3.04551	-0.731487	0.464482	NA
hsa-miR-607	0.270166	-1.94884	3.07043	-0.634711	0.525617	NA
hsa-miR-6076	0.0767579	-1.94884	3.07043	-0.634711	0.525617	NA
hsa-miR-6082	0.976716	-2.77662	3.0641	-0.906176	0.364843	NA
hsa-miR-6089	0.714871	-2.83883	3.05473	-0.929323	0.352722	NA
hsa-miR-610	0.0493657	-2.00334	3.07012	-0.652527	0.514061	NA
hsa-miR-6129	0.0561304	-1.94884	3.07043	-0.634711	0.525617	NA
hsa-miR-6130	3.48513	-0.0410748	0.61421	-0.0668742	0.946682	NA
hsa-miR-6131	3.67461	-3.82764	1.49415	-2.56175	0.0104145	NA
hsa-miR-6133	0.00538846	-1.40928	3.07018	-0.459023	0.646218	NA
hsa-miR-6134	0.0371859	-1.91166	3.07064	-0.622561	0.533573	NA
hsa-miR-615-3p	430.624	0.127922	0.34939	0.366131	0.714267	0.976607
hsa-miR-616-3p	0.0323308	-0.766324	3.06282	-0.250202	0.802431	NA
hsa-miR-616-5p	0.423413	-0.038005	3.04699	-0.012473	0.990048	NA
hsa-miR-618	1.98609	-4.91452	3.04503	-1.61395	0.106539	NA
hsa-miR-619-5p	8.24746	-1.88508	1.18505	-1.59072	0.111672	0.601554
hsa-miR-624-5p	3.02599	-5.45296	2.69625	-2.02242	0.0431326	NA
hsa-miR-625-3p	46.9429	-0.0757232	0.713596	-0.106115	0.915491	0.9883
hsa-miR-625-5p	4.5097	0.752256	1.16936	0.643305	0.520026	NA
hsa-miR-627-3p	0.16375	-1.94884	3.07043	-0.634711	0.525617	NA
hsa-miR-628-3p	3.5409	-0.0219918	0.982548	-0.0223824	0.982143	NA
hsa-miR-629-3p	2.31629	-1.90741	1.27734	-1.49326	0.135368	NA
hsa-miR-629-5p	303.601	-0.387924	0.303536	-1.27802	0.201244	0.707656
hsa-miR-636	0.0646615	-0.273989	3.05484	-0.0896901	0.928533	NA
hsa-miR-641	3.31747	-3.58379	1.97694	-1.8128	0.0698634	NA
hsa-miR-642a-3p	0.361805	1.4372	3.02906	0.474471	0.635164	NA
hsa-miR-642b-5p	0.424765	1.64208	3.01487	0.544662	0.585986	NA
hsa-miR-6500-3p	0.815297	1.45807	2.51811	0.579032	0.562568	NA
hsa-miR-6501-5p	0.0535213	-0.431945	3.05713	-0.141291	0.88764	NA
hsa-miR-6503-3p	0	0	0	0	1	NA
hsa-miR-6503-5p	0.0808269	-0.0966101	3.05253	-0.0316491	0.974752	NA
hsa-miR-6505-3p	0.115403	-0.679439	3.05405	-0.222472	0.823947	NA
hsa-miR-6506-3p	0.655	-3.31227	3.05911	-1.08276	0.278917	NA
hsa-miR-6506-5p	0.16375	-1.94884	3.07043	-0.634711	0.525617	NA
hsa-miR-6507-5p	0.0754384	-0.152355	3.05323	-0.0498995	0.960202	NA
hsa-miR-6508-3p	0.0848266	-1.97532	3.06725	-0.644004	0.519573	NA
hsa-miR-6509-3p	0.61883	0.611152	3.0193	0.202415	0.839592	NA
hsa-miR-6509-5p	0.377599	-0.218776	3.03385	-0.0721115	0.942513	NA
hsa-miR-6510-3p	0.539274	1.93423	3.02143	0.640169	0.522063	NA
hsa-miR-6511a-3p	0.369614	-1.55601	3.04311	-0.511321	0.609126	NA
hsa-miR-6511a-5p	0.0595701	-1.94884	3.07043	-0.634711	0.525617	NA
hsa-miR-6511b-3p	0.166606	0.574731	3.04262	0.188893	0.850176	NA
hsa-miR-6511b-5p	0.0641986	-0.893984	3.05988	-0.292163	0.770162	NA
hsa-miR-6514-3p	0.0107043	-1.26058	3.06886	-0.410763	0.681246	NA
hsa-miR-6514-5p	1.89422	-4.89627	3.04517	-1.60788	0.107861	NA
hsa-miR-6515-3p	0.342576	1.37412	3.03018	0.453477	0.650205	NA
hsa-miR-6515-5p	1.044	2.40323	2.72898	0.880634	0.378516	NA
hsa-miR-651-5p	25.4722	0.768546	0.830416	0.925495	0.354708	0.873545
hsa-miR-6516-3p	0.212942	-1.71148	3.06481	-0.55843	0.576551	NA
hsa-miR-6516-5p	0.022439	-1.8076	3.07127	-0.588551	0.556163	NA
hsa-miR-652-3p	13.5921	0.817335	1.12363	0.727406	0.466977	0.881344
hsa-miR-653-3p	0.0642256	-0.293034	3.0551	-0.0959163	0.923587	NA
hsa-miR-654-3p	176.271	0.301246	0.475586	0.633421	0.526459	0.888113
hsa-miR-654-5p	55.8376	0.233163	0.387847	0.601172	0.547725	0.893674
hsa-miR-655-3p	2.74249	0.350379	1.68475	0.207971	0.835252	NA
hsa-miR-656-3p	16.8073	0.655907	1.22954	0.533459	0.593716	0.910521
hsa-miR-657	15.0665	-2.67042	1.77766	-1.50221	0.133042	0.645255
hsa-miR-659-5p	0.943504	-0.889639	2.37218	-0.375031	0.707638	NA
hsa-miR-660-5p	12.0046	1.35015	1.03436	1.3053	0.191791	0.707656
hsa-miR-664a-3p	6.5029	-2.39172	2.03989	-1.17247	0.241007	0.765658
hsa-miR-664a-5p	18.2958	-0.871281	0.875931	-0.994691	0.319886	0.864372
hsa-miR-664b-5p	0.289846	0.296199	3.03821	0.0974915	0.922336	NA
hsa-miR-665	7.8355	0.794325	1.19587	0.664226	0.506546	0.881344
hsa-miR-668-3p	0.755058	-0.557714	2.40418	-0.231977	0.816556	NA
hsa-miR-671-3p	42.2307	0.0378791	0.415228	0.0912248	0.927314	0.9883
hsa-miR-6715b-3p	0	0	0	0	1	NA
hsa-miR-671-5p	2.11885	0.114064	1.72495	0.066126	0.947278	NA
hsa-miR-6716-3p	4.85974	-1.48044	1.51452	-0.9775	0.328322	0.866591
hsa-miR-6717-5p	0.0767579	-1.94884	3.07043	-0.634711	0.525617	NA
hsa-miR-6718-5p	0.0583413	-2.05935	3.06982	-0.670838	0.502324	NA
hsa-miR-6721-5p	0.808036	2.46519	3.01292	0.818204	0.413241	NA
hsa-miR-6724-5p	0.284419	-2.04825	3.06212	-0.668899	0.50356	NA
hsa-miR-6727-5p	0.989596	-0.239534	2.4044	-0.099623	0.920644	NA
hsa-miR-6728-3p	0.0359516	-1.13676	3.06779	-0.370549	0.710974	NA
hsa-miR-6732-5p	0.502605	-1.7126	3.05056	-0.561406	0.57452	NA
hsa-miR-6734-5p	0.30201	-0.00133406	3.03711	-0.000439251	0.99965	NA
hsa-miR-6738-3p	0	0	0	0	1	NA
hsa-miR-6740-3p	0.0161654	-1.11034	3.0674	-0.361981	0.717366	NA
hsa-miR-6740-5p	0.0598716	-1.13676	3.06779	-0.370549	0.710974	NA
hsa-miR-6741-3p	4.86448	-2.68762	2.54459	-1.05621	0.290873	0.832526
hsa-miR-6741-5p	0.312033	-1.66962	3.04777	-0.547818	0.583817	NA
hsa-miR-6746-5p	0.495487	-3.44967	3.05769	-1.12819	0.259238	NA
hsa-miR-6747-3p	4.7699	0.14675	1.40873	0.104172	0.917033	0.9883
hsa-miR-6753-3p	0.0661985	-2.10389	3.06959	-0.685397	0.493093	NA
hsa-miR-675-3p	21.5355	1.45619	1.00494	1.44902	0.147331	0.674884
hsa-miR-675-5p	96.3553	-0.572792	0.477903	-1.19855	0.230702	0.745937
hsa-miR-6759-5p	0.0431077	-0.573397	3.05939	-0.187422	0.85133	NA
hsa-miR-6761-5p	0.286861	-2.9681	3.06212	-0.969297	0.332397	NA
hsa-miR-6762-3p	0.240338	0.95029	3.03712	0.312892	0.754363	NA
hsa-miR-6763-3p	0.0321128	-0.784945	3.06308	-0.25626	0.79775	NA
hsa-miR-6763-5p	0.341173	-0.446522	3.04479	-0.146651	0.883408	NA
hsa-miR-6765-3p	0.136776	-0.943081	3.05818	-0.308379	0.757794	NA
hsa-miR-6766-5p	0.627622	-0.305773	3.02278	-0.101156	0.919426	NA
hsa-miR-6767-5p	0.139155	0.390566	3.04512	0.12826	0.897943	NA
hsa-miR-6770-3p	0.0538535	-2.03181	3.06997	-0.661836	0.508077	NA
hsa-miR-6772-3p	0.0949419	-1.26075	3.06061	-0.411929	0.680392	NA
hsa-miR-6773-3p	6.31988	-6.42024	3.03455	-2.11571	0.0343695	0.355501
hsa-miR-6774-3p	0.0179512	-1.76972	3.0715	-0.576175	0.564497	NA
hsa-miR-6774-5p	0.0992977	-2.2747	3.06875	-0.741248	0.458543	NA
hsa-miR-6775-3p	0.0260783	-1.82676	3.07115	-0.594813	0.551968	NA
hsa-miR-6775-5p	0	0	0	0	1	NA
hsa-miR-6777-5p	0.757656	2.13344	2.74686	0.776681	0.437347	NA
hsa-miR-6779-5p	0.16375	-1.94884	3.07043	-0.634711	0.525617	NA
hsa-miR-6780a-5p	0.252605	-0.887392	3.04539	-0.291388	0.770754	NA
hsa-miR-6781-5p	0.144203	0.414782	3.04477	0.136228	0.891641	NA
hsa-miR-6783-3p	0.0529588	-2.02473	3.07001	-0.659521	0.509562	NA
hsa-miR-6785-3p	0.0595701	-1.94884	3.07043	-0.634711	0.525617	NA
hsa-miR-6786-3p	0.0132397	-1.7281	3.07174	-0.562579	0.573721	NA
hsa-miR-6787-3p	0.242393	0.960236	3.03696	0.316183	0.751864	NA
hsa-miR-6788-3p	0.0561304	-1.94884	3.07043	-0.634711	0.525617	NA
hsa-miR-6797-5p	0.391174	-3.23061	3.05977	-1.05584	0.291043	NA
hsa-miR-6798-3p	0.0465626	-1.98402	3.07023	-0.646213	0.518141	NA
hsa-miR-6799-5p	0.495487	-3.44967	3.05769	-1.12819	0.259238	NA
hsa-miR-6800-5p	0	0	0	0	1	NA
hsa-miR-6802-3p	0.208626	-2.71589	3.06476	-0.886165	0.375529	NA
hsa-miR-6802-5p	0.178878	-1.1043	3.05156	-0.361882	0.71744	NA
hsa-miR-6803-3p	1.41505	-2.71954	3.03508	-0.896036	0.370234	NA
hsa-miR-6803-5p	0.0161654	-1.11034	3.0674	-0.361981	0.717366	NA
hsa-miR-6805-5p	0.10178	-1.27981	3.06015	-0.418219	0.675787	NA
hsa-miR-6806-3p	0.0692253	-2.12213	3.0695	-0.691362	0.489338	NA
hsa-miR-6807-5p	1.53903	-2.30691	3.0685	-0.751804	0.452169	NA
hsa-miR-6808-3p	3.35352	-3.79479	2.87008	-1.32219	0.186105	NA
hsa-miR-6809-3p	0.0403902	-1.94321	3.07046	-0.632873	0.526817	NA
hsa-miR-6809-5p	0.108639	-0.733931	3.05374	-0.240338	0.810068	NA
hsa-miR-6812-3p	0	0	0	0	1	NA
hsa-miR-6813-5p	0.0207743	-1.13676	3.06779	-0.370549	0.710974	NA
hsa-miR-6815-3p	0.733985	1.83281	3.01387	0.608125	0.543105	NA
hsa-miR-6815-5p	0.891124	1.07871	2.41868	0.445991	0.655604	NA
hsa-miR-6817-5p	0.0107769	-1.24884	3.06877	-0.406951	0.684044	NA
hsa-miR-6819-3p	0.449618	-1.94884	3.07043	-0.634711	0.525617	NA
hsa-miR-6819-5p	0.0466066	-1.56177	3.06735	-0.509158	0.610642	NA
hsa-miR-6820-5p	0.0269268	-1.84374	3.07104	-0.600361	0.548266	NA
hsa-miR-6821-5p	4.98495	-1.01917	1.8712	-0.544662	0.585986	0.907423
hsa-miR-6823-5p	0.690821	-3.74598	3.05502	-1.22617	0.220134	NA
hsa-miR-6825-3p	0	0	0	0	1	NA
hsa-miR-6825-5p	0.162559	-2.54285	3.06629	-0.829292	0.406939	NA
hsa-miR-6826-5p	0.505856	-1.17848	3.03305	-0.388544	0.697613	NA
hsa-miR-6830-3p	0.132162	-1.13676	3.06779	-0.370549	0.710974	NA
hsa-miR-6833-3p	0.138248	-1.46371	3.05915	-0.47847	0.632315	NA
hsa-miR-6833-5p	0.0323308	-0.766324	3.06282	-0.250202	0.802431	NA
hsa-miR-6837-3p	0.0628291	-2.08601	3.06968	-0.679553	0.496788	NA
hsa-miR-6839-5p	0.260783	-2.89058	3.06289	-0.94374	0.345303	NA
hsa-miR-6842-3p	8.57917	0.446207	1.31608	0.339041	0.734579	0.976885
hsa-miR-6842-5p	0.658246	-2.61564	3.06563	-0.853214	0.393541	NA
hsa-miR-6847-3p	0.0538846	-0.412425	3.05684	-0.134919	0.892676	NA
hsa-miR-6847-5p	1.41041	-4.29064	3.05006	-1.40674	0.159504	NA
hsa-miR-6850-5p	0.15169	-2.52063	3.0665	-0.821989	0.411083	NA
hsa-miR-6851-5p	0.0807803	-2.18493	3.06918	-0.711892	0.476532	NA
hsa-miR-6852-5p	1.54205	3.44482	2.8387	1.21352	0.224931	NA
hsa-miR-6857-3p	0.130806	-0.118153	3.0528	-0.0387033	0.969127	NA
hsa-miR-6858-5p	0.788111	0.401191	2.77091	0.144787	0.884879	NA
hsa-miR-6859-5p	0.20389	0.777705	3.04004	0.255821	0.798089	NA
hsa-miR-6861-5p	1.38582	-4.5064	3.04847	-1.47825	0.13934	NA
hsa-miR-6862-5p	0.286861	-2.9681	3.06212	-0.969297	0.332397	NA
hsa-miR-6865-5p	0.0538846	-0.412425	3.05684	-0.134919	0.892676	NA
hsa-miR-6866-3p	0.102334	-1.55544	3.0626	-0.507884	0.611535	NA
hsa-miR-6866-5p	0.248856	-2.87183	3.06309	-0.937559	0.348471	NA
hsa-miR-6868-3p	0.36717	-0.150394	3.03386	-0.0495718	0.960464	NA
hsa-miR-6868-5p	0.297851	-2.97013	3.0621	-0.969967	0.332063	NA
hsa-miR-6869-5p	4.41128	-0.486937	1.3502	-0.36064	0.718369	NA
hsa-miR-6873-3p	13.2578	-4.21593	0.9197	-4.58403	4.56105490077266e-06	0.00176969
hsa-miR-6875-3p	0.0538535	-2.03181	3.06997	-0.661836	0.508077	NA
hsa-miR-6875-5p	0.0330992	-1.88967	3.07077	-0.615374	0.538308	NA
hsa-miR-6876-5p	0.0862153	-0.0437565	3.0519	-0.0143375	0.988561	NA
hsa-miR-6877-5p	0.139122	-2.46682	3.06702	-0.804305	0.421221	NA
hsa-miR-6880-5p	0.375055	0.0542099	3.03354	0.0178701	0.985742	NA
hsa-miR-6881-3p	0.698198	1.85408	3.01542	0.614868	0.538642	NA
hsa-miR-6882-5p	0.0377192	-0.665051	3.06097	-0.217268	0.827999	NA
hsa-miR-6885-3p	0.154225	-2.2104	3.06906	-0.720219	0.47139	NA
hsa-miR-6886-5p	0.264324	-0.535346	3.05876	-0.17502	0.861064	NA
hsa-miR-6891-3p	0.0595701	-1.94884	3.07043	-0.634711	0.525617	NA
hsa-miR-6891-5p	0.022439	-1.8076	3.07127	-0.588551	0.556163	NA
hsa-miR-6892-5p	0.0198595	-1.78517	3.07141	-0.581223	0.56109	NA
hsa-miR-6894-5p	0.521565	-3.49946	3.05721	-1.14466	0.25235	NA
hsa-miR-6895-5p	0.0132397	-1.7281	3.07174	-0.562579	0.573721	NA
hsa-miR-708-3p	31.7935	-0.429063	1.05617	-0.406243	0.684564	0.965177
hsa-miR-708-5p	1.88687	3.24148	2.51851	1.28706	0.198072	NA
hsa-miR-7107-3p	0.0595701	-1.94884	3.07043	-0.634711	0.525617	NA
hsa-miR-7110-3p	0.0535213	-0.431945	3.05713	-0.141291	0.88764	NA
hsa-miR-7110-5p	0.182548	-2.6233	3.06556	-0.855733	0.392145	NA
hsa-miR-7111-3p	0.115485	-1.94884	3.07043	-0.634711	0.525617	NA
hsa-miR-7111-5p	0.240093	-2.60577	3.06179	-0.85106	0.394736	NA
hsa-miR-7113-5p	0.0823099	-1.13676	3.06779	-0.370549	0.710974	NA
hsa-miR-7114-5p	0.808398	-3.8909	3.05367	-1.27417	0.202603	NA
hsa-miR-7-1-3p	0	0	0	0	1	NA
hsa-miR-7151-3p	0.0215538	-0.980722	3.06557	-0.319915	0.749033	NA
hsa-miR-7152-3p	0.0942437	-2.25224	3.06886	-0.733903	0.463008	NA
hsa-miR-7155-5p	0.0963384	0.0385762	3.05081	0.0126446	0.989911	NA
hsa-miR-7161-3p	0.132162	-1.13676	3.06779	-0.370549	0.710974	NA
hsa-miR-7-2-3p	0.129405	-0.771439	3.05242	-0.25273	0.800477	NA
hsa-miR-744-3p	2.39678	1.08057	1.75431	0.615951	0.537927	NA
hsa-miR-744-5p	212.239	0.270251	0.323202	0.836169	0.40306	0.873545
hsa-miR-758-3p	7.01101	-0.477492	0.999374	-0.477792	0.632799	0.937121
hsa-miR-7-5p	224.491	-0.436731	0.342431	-1.27538	0.202174	0.707656
hsa-miR-760	20.0284	-0.16944	0.761785	-0.222424	0.823983	0.9883
hsa-miR-762	0.11914	-2.30691	3.0685	-0.751804	0.452169	NA
hsa-miR-765	0.11914	-2.30691	3.0685	-0.751804	0.452169	NA
hsa-miR-766-3p	0.154117	-1.31761	3.05585	-0.431175	0.666341	NA
hsa-miR-766-5p	8.11134	-2.65748	1.43435	-1.85275	0.0639187	0.453662
hsa-miR-767-5p	0.145783	-0.163836	3.04755	-0.0537598	0.957127	NA
hsa-miR-769-3p	0.495487	-3.44967	3.05769	-1.12819	0.259238	NA
hsa-miR-769-5p	47.0927	-0.510612	0.714024	-0.715119	0.474535	0.881344
hsa-miR-7702	0.171268	0.596239	3.04235	0.19598	0.844626	NA
hsa-miR-7703	0.0642256	-0.293034	3.0551	-0.0959163	0.923587	NA
hsa-miR-7704	19.6324	-1.13493	0.828653	-1.36961	0.17081	0.702236
hsa-miR-7706	25.1717	0.558815	0.804728	0.694415	0.487422	0.881344
hsa-miR-7845-5p	0.614063	-3.62619	3.05604	-1.18657	0.235399	NA
hsa-miR-7847-3p	0.709611	-1.10114	3.0276	-0.363701	0.716082	NA
hsa-miR-7848-3p	0.599078	2.08622	3.01869	0.691103	0.489501	NA
hsa-miR-7849-3p	0.07005	-0.211341	3.054	-0.0692015	0.944829	NA
hsa-miR-7850-5p	0.0330992	-1.88967	3.07077	-0.615374	0.538308	NA
hsa-miR-7854-3p	2.33373	-2.48839	3.03207	-0.82069	0.411823	NA
hsa-miR-7973	5.44904	0.366768	1.27081	0.28861	0.77288	0.9883
hsa-miR-7975	0.769516	-1.94884	3.07043	-0.634711	0.525617	NA
hsa-miR-7976	0.36979	0.543584	3.03109	0.179336	0.857674	NA
hsa-miR-7977	1.22735	2.34414	2.05734	1.1394	0.254536	NA
hsa-miR-7978	2.06973	0.381627	1.94481	0.196229	0.844431	NA
hsa-miR-8060	0.16375	-1.94884	3.07043	-0.634711	0.525617	NA
hsa-miR-8072	0.438575	1.6661	3.02536	0.550712	0.581831	NA
hsa-miR-8081	0.0598716	-1.13676	3.06779	-0.370549	0.710974	NA
hsa-miR-8485	0.98285	-1.06305	2.40074	-0.4428	0.65791	NA
hsa-miR-873-3p	14.9741	-2.92699	1.23909	-2.36221	0.0181665	0.269602
hsa-miR-873-5p	17.9673	0.0960086	0.87982	0.109123	0.913105	0.9883
hsa-miR-874-3p	9.42876	-0.135958	1.53631	-0.088496	0.929482	0.9883
hsa-miR-876-3p	1.49419	0.696289	1.97153	0.353172	0.723959	NA
hsa-miR-876-5p	1.05845	-2.86966	2.62638	-1.09263	0.274557	NA
hsa-miR-877-3p	1.07222	0.410227	2.09841	0.195494	0.845006	NA
hsa-miR-877-5p	11.914	0.0905873	1.04613	0.0865925	0.930995	0.9883
hsa-miR-887-3p	0.32924	1.22455	3.03304	0.403738	0.686406	NA
hsa-miR-887-5p	0.13603	-0.819741	3.05236	-0.26856	0.788268	NA
hsa-miR-889-3p	91.4538	-0.540855	0.539118	-1.00322	0.315754	0.864372
hsa-miR-889-5p	0.0397191	-1.93722	3.07049	-0.630915	0.528096	NA
hsa-miR-921	0.0107043	-1.26058	3.06886	-0.410763	0.681246	NA
hsa-miR-92a-1-5p	12.432	-1.29336	1.22692	-1.05415	0.291813	0.832526
hsa-miR-92a-3p	6877.97	0.446876	0.250388	1.78473	0.0743044	0.480875
hsa-miR-92b-3p	436.576	-0.235322	0.477611	-0.492706	0.622221	0.935743
hsa-miR-92b-5p	62.0126	-1.56305	0.712499	-2.19376	0.0282529	0.332186
hsa-miR-933	1.12541	2.48953	3.00565	0.828286	0.407509	NA
hsa-miR-93-3p	1.17002	-1.63336	2.20348	-0.741263	0.458534	NA
hsa-miR-935	0.0535213	-0.431945	3.05713	-0.141291	0.88764	NA
hsa-miR-93-5p	73.9623	0.614363	0.474596	1.2945	0.195494	0.707656
hsa-miR-937-3p	8.28292	-1.10891	1.25066	-0.886661	0.375261	0.873545
hsa-miR-937-5p	0.158086	-2.54698	3.06625	-0.83065	0.406171	NA
hsa-miR-939-5p	0.144271	0.417659	3.04473	0.137175	0.890893	NA
hsa-miR-9-3p	0.230563	-0.435975	3.04337	-0.143254	0.886089	NA
hsa-miR-940	0.192271	0.703671	3.04104	0.231391	0.817011	NA
hsa-miR-941	71.3754	-0.37669	0.496705	-0.758377	0.448225	0.881344
hsa-miR-942-3p	0.266924	0.658777	3.03617	0.216976	0.828227	NA
hsa-miR-942-5p	13.5146	-1.52816	0.826015	-1.85004	0.0643078	0.453662
hsa-miR-943	0.622892	0.644086	3.02849	0.212675	0.83158	NA
hsa-miR-944	0.225661	0.893021	3.03805	0.293945	0.7688	NA
hsa-miR-95-3p	68.8421	-0.596029	0.451898	-1.31895	0.187187	0.707656
hsa-miR-95-5p	0.0134634	-1.73055	3.07174	-0.563377	0.573178	NA
hsa-miR-9-5p	15.6508	-0.649449	1.08291	-0.599725	0.548689	0.893674
hsa-miR-96-5p	2.30485	-0.123444	1.96497	-0.0628222	0.949908	NA
hsa-miR-98-3p	13.7851	-0.277859	1.16772	-0.23795	0.81192	0.9883
hsa-miR-98-5p	1079.96	0.297513	0.38647	0.769822	0.441405	0.881344
hsa-miR-9903	0.137253	0.367718	3.04545	0.120744	0.903894	NA
hsa-miR-9983-3p	0.769516	-1.94884	3.07043	-0.634711	0.525617	NA
hsa-miR-9985	19.0442	-0.522586	0.492906	-1.06021	0.289048	0.832526
hsa-miR-99a-3p	4.73753	-3.92505	1.94584	-2.01715	0.0436799	NA
hsa-miR-99a-5p	37392.5	-0.130075	0.195523	-0.665265	0.505881	0.881344
hsa-miR-99b-3p	247.327	-0.201362	0.33727	-0.597034	0.550485	0.893674
hsa-miR-99b-5p	1777.65	-0.0847407	0.252812	-0.335192	0.73748	0.976885

## Sheet: Fig2B_piR
Volcano plot data (Fig2B piRNA)
piR	baseMean	log2FoldChange	lfcSE	stat	pvalue	padj
piR-hsa-10000	5.30433	-0.00486337	1.32163	-0.00367982	0.997064	0.998357
piR-hsa-1000005	0.420144	2.48131	3.04348	0.815285	0.414909	0.997379
piR-hsa-1000014	0.0400989	-0.344539	3.08859	-0.111552	0.911179	0.997379
piR-hsa-1000015	0.0397596	-0.344539	3.08859	-0.111552	0.911179	0.997379
piR-hsa-1000020	0.0983648	0.0161313	3.08859	0.00522286	0.995833	0.997379
piR-hsa-1000021	0.0855446	0.256577	3.08859	0.0830726	0.933794	0.997379
piR-hsa-1000030	0.370746	2.30326	3.04871	0.755487	0.449957	0.997379
piR-hsa-1000037	0.256634	0.997669	3.08739	0.323143	0.746587	0.997379
piR-hsa-1000040	0.133612	-0.825431	3.08859	-0.267252	0.789275	0.997379
piR-hsa-1000041	0.0676409	-0.344539	3.08859	-0.111552	0.911179	0.997379
piR-hsa-100005	1.67711	-0.238123	1.04124	-0.228691	0.819109	0.997379
piR-hsa-1000075	0.041194	0.256577	3.08859	0.0830726	0.933794	0.997379
piR-hsa-1000077	0.126407	-0.344539	3.08859	-0.111552	0.911179	0.997379
piR-hsa-1000098	1.20997	1.29075	1.12256	1.14982	0.250217	0.997379
piR-hsa-1000118	0.0474304	0.256577	3.08859	0.0830726	0.933794	0.997379
piR-hsa-1000122	0.0418224	-0.344539	3.08859	-0.111552	0.911179	0.997379
piR-hsa-1000144	0.052907	-0.344539	3.08859	-0.111552	0.911179	0.997379
piR-hsa-1000145	0.899234	-0.98719	1.87127	-0.527551	0.597811	0.997379
piR-hsa-1000181	0.119279	-0.825431	3.08859	-0.267252	0.789275	0.997379
piR-hsa-1000188	1.13921	-3.43699	2.73424	-1.25702	0.208748	0.997379
piR-hsa-1000195	0.262725	-0.104088	2.29001	-0.045453	0.963746	0.997379
piR-hsa-1000199	0.0400989	-0.344539	3.08859	-0.111552	0.911179	0.997379
piR-hsa-1000200	0.0823879	0.617248	3.08859	0.199848	0.8416	0.997379
piR-hsa-1000216	0.427723	2.45011	3.04435	0.804806	0.420932	0.997379
piR-hsa-1000222	0.108612	-0.224315	3.08859	-0.0726269	0.942103	0.997379
piR-hsa-1000224	0.278317	-1.57398	3.08239	-0.510635	0.609606	0.997379
piR-hsa-1000231	0.37922	-0.825431	3.08859	-0.267252	0.789275	0.997379
piR-hsa-1000244	0.171089	0.617248	3.08859	0.199848	0.8416	0.997379
piR-hsa-1000266	0.243218	1.28896	2.97263	0.433611	0.664571	0.997379
piR-hsa-1000272	0.0886533	0.617248	3.08859	0.199848	0.8416	0.997379
piR-hsa-1000274	0.0676409	-0.344539	3.08859	-0.111552	0.911179	0.997379
piR-hsa-1000293	0.0375345	-0.344539	3.08859	-0.111552	0.911179	0.997379
piR-hsa-1000300	0.041194	0.256577	3.08859	0.0830726	0.933794	0.997379
piR-hsa-1000309	0.104084	-0.584985	3.08859	-0.189402	0.849778	0.997379
piR-hsa-1000317	0.113535	-0.825431	3.08859	-0.267252	0.789275	0.997379
piR-hsa-1000323	0.051637	-0.344539	3.08859	-0.111552	0.911179	0.997379
piR-hsa-1000333	0.0676409	-0.344539	3.08859	-0.111552	0.911179	0.997379
piR-hsa-1000334	0.270589	-1.39636	3.08504	-0.452624	0.65082	0.997379
piR-hsa-1000341	0.0443266	0.256577	3.08859	0.0830726	0.933794	0.997379
piR-hsa-1000345	0.0378449	-0.344539	3.08859	-0.111552	0.911179	0.997379
piR-hsa-1000348	0.583529	2.93698	3.03265	0.968455	0.332817	0.997379
piR-hsa-1000359	0.0443266	0.256577	3.08859	0.0830726	0.933794	0.997379
piR-hsa-1000363	2.4885	1.76719	1.45899	1.21124	0.225804	0.997379
piR-hsa-1000368	2.47889	0.409237	0.678628	0.603037	0.546484	0.997379
piR-hsa-1000372	0	0	0	0	1	NA
piR-hsa-1000383	0.0335427	0.256577	3.08859	0.0830726	0.933794	0.997379
piR-hsa-1000391	0.0375345	-0.344539	3.08859	-0.111552	0.911179	0.997379
piR-hsa-1000416	0.0397596	-0.344539	3.08859	-0.111552	0.911179	0.997379
piR-hsa-1000425	0.376401	-1.9257	3.07405	-0.626438	0.531028	0.997379
piR-hsa-100043	0.269422	-1.54415	3.08294	-0.500871	0.616462	0.997379
piR-hsa-1000432	0.189722	1.43615	3.07749	0.466663	0.640741	0.997379
piR-hsa-1000444	0.0583529	0.256577	3.08859	0.0830726	0.933794	0.997379
piR-hsa-1000473	0.171089	0.617248	3.08859	0.199848	0.8416	0.997379
piR-hsa-100048	0.0420144	0.256577	3.08859	0.0830726	0.933794	0.997379
piR-hsa-1000490	0.0801979	-0.584985	3.08859	-0.189402	0.849778	0.997379
piR-hsa-1000502	0	0	0	0	1	NA
piR-hsa-1000523	0.0400989	-0.344539	3.08859	-0.111552	0.911179	0.997379
piR-hsa-1000527	0.0855446	0.256577	3.08859	0.0830726	0.933794	0.997379
piR-hsa-100053	0.0474304	0.256577	3.08859	0.0830726	0.933794	0.997379
piR-hsa-1000537	0.0378449	-0.344539	3.08859	-0.111552	0.911179	0.997379
piR-hsa-1000548	0.212119	1.00386	3.06866	0.327132	0.743568	0.997379
piR-hsa-1000549	0.736681	-1.40935	1.58691	-0.888108	0.374483	0.997379
piR-hsa-1000557	0.0378449	-0.344539	3.08859	-0.111552	0.911179	0.997379
piR-hsa-1000575	0.0579054	-0.344539	3.08859	-0.111552	0.911179	0.997379
piR-hsa-1000601	0.217322	0.376802	3.08859	0.121998	0.902901	0.997379
piR-hsa-1000630	0.0948608	0.617248	3.08859	0.199848	0.8416	0.997379
piR-hsa-1000632	0.126739	0.617248	3.08859	0.199848	0.8416	0.997379
piR-hsa-1000666	0.0400989	-0.344539	3.08859	-0.111552	0.911179	0.997379
piR-hsa-1000684	0.0418224	-0.344539	3.08859	-0.111552	0.911179	0.997379
piR-hsa-1000685	0.0541177	-0.344539	3.08859	-0.111552	0.911179	0.997379
piR-hsa-1000708	0.0454578	0.256577	3.08859	0.0830726	0.933794	0.997379
piR-hsa-1000718	0.0812929	0.0161313	3.08859	0.00522286	0.995833	0.997379
piR-hsa-100073	0.126407	-0.344539	3.08859	-0.111552	0.911179	0.997379
piR-hsa-1000737	0.200065	1.51117	3.07481	0.491467	0.623096	0.997379
piR-hsa-100074	0.0420144	0.256577	3.08859	0.0830726	0.933794	0.997379
piR-hsa-100075	0.0474304	0.256577	3.08859	0.0830726	0.933794	0.997379
piR-hsa-1000770	0.427723	2.45011	3.04435	0.804806	0.420932	0.997379
piR-hsa-1000781	0.133579	0.376802	3.08859	0.121998	0.902901	0.997379
piR-hsa-1000783	0.112603	-0.825431	3.08859	-0.267252	0.789275	0.997379
piR-hsa-1000785	0.181831	1.39121	3.07915	0.451817	0.651401	0.997379
piR-hsa-1000792	0.126407	-0.344539	3.08859	-0.111552	0.911179	0.997379
piR-hsa-1000797	0.324706	-1.72003	3.07906	-0.558622	0.576419	0.997379
piR-hsa-1000802	0.0840287	0.617248	3.08859	0.199848	0.8416	0.997379
piR-hsa-1000811	0.0855446	0.256577	3.08859	0.0830726	0.933794	0.997379
piR-hsa-100083	0.126407	-0.344539	3.08859	-0.111552	0.911179	0.997379
piR-hsa-1000835	0.0855446	0.256577	3.08859	0.0830726	0.933794	0.997379
piR-hsa-100084	0.586673	1.45244	2.60498	0.557564	0.577142	0.997379
piR-hsa-1000849	0.0375345	-0.344539	3.08859	-0.111552	0.911179	0.997379
piR-hsa-1000851	0.127846	0.997669	3.08739	0.323143	0.746587	0.997379
piR-hsa-1000862	0.0886533	0.617248	3.08859	0.199848	0.8416	0.997379
piR-hsa-10009	0.195987	-1.26444	3.08697	-0.409606	0.682095	0.997379
piR-hsa-100090	0.0541177	-0.344539	3.08859	-0.111552	0.911179	0.997379
piR-hsa-1000906	0.165742	-0.224315	3.08859	-0.0726269	0.942103	0.997379
piR-hsa-1000924	0.501869	-2.30571	3.06543	-0.752165	0.451952	0.997379
piR-hsa-1000927	0	0	0	0	1	NA
piR-hsa-1000934	0.192123	-1.24911	3.0872	-0.40461	0.685764	0.997379
piR-hsa-1000942	0.126469	0.376802	3.08859	0.121998	0.902901	0.997379
piR-hsa-100097	1.16564	-0.689142	2.10161	-0.327912	0.742978	0.997379
piR-hsa-1000982	0.0855446	0.256577	3.08859	0.0830726	0.933794	0.997379
piR-hsa-1000989	0.379443	2.32748	3.04797	0.763619	0.445094	0.997379
piR-hsa-1000991	0.0583529	0.256577	3.08859	0.0830726	0.933794	0.997379
piR-hsa-1000994	0.443266	2.55525	3.04149	0.840132	0.400834	0.997379
piR-hsa-1001009	0.0400989	-0.344539	3.08859	-0.111552	0.911179	0.997379
piR-hsa-1001021	0.182639	0.376802	3.08859	0.121998	0.902901	0.997379
piR-hsa-1001025	1.15754	3.91157	2.66006	1.47048	0.141431	0.997379
piR-hsa-1001027	0.0397596	-0.344539	3.08859	-0.111552	0.911179	0.997379
piR-hsa-1001038	0.135723	-0.224315	3.08859	-0.0726269	0.942103	0.997379
piR-hsa-1001065	0.127976	-0.825431	3.08859	-0.267252	0.789275	0.997379
piR-hsa-1001083	0.341006	-1.78895	3.0773	-0.581338	0.561012	0.997379
piR-hsa-1001096	0.0756898	-0.584985	3.08859	-0.189402	0.849778	0.997379
piR-hsa-1001106	0.159215	-1.06588	2.90296	-0.367169	0.713493	0.997379
piR-hsa-1001128	0.0400989	-0.344539	3.08859	-0.111552	0.911179	0.997379
piR-hsa-1001133	0	0	0	0	1	NA
piR-hsa-1001137	0.0855446	0.256577	3.08859	0.0830726	0.933794	0.997379
piR-hsa-1001141	0.0418224	-0.344539	3.08859	-0.111552	0.911179	0.997379
piR-hsa-1001146	0.052907	-0.344539	3.08859	-0.111552	0.911179	0.997379
piR-hsa-1001157	0.115811	-0.584985	3.08859	-0.189402	0.849778	0.997379
piR-hsa-1001164	0.666111	0.72352	1.36693	0.529305	0.596594	0.997379
piR-hsa-1001177	0.501869	-2.30571	3.06543	-0.752165	0.451952	0.997379
piR-hsa-1001181	0.201256	1.53205	3.07409	0.498374	0.61822	0.997379
piR-hsa-1001218	0.164252	-0.584985	3.08859	-0.189402	0.849778	0.997379
piR-hsa-1001222	0.292128	-1.11275	3.08399	-0.360815	0.718238	0.997379
piR-hsa-1001244	0.160396	-1.06588	3.08859	-0.345101	0.730018	0.997379
piR-hsa-1001253	0.28261	1.93083	3.06011	0.630969	0.528061	0.997379
piR-hsa-1001271	0.332861	1.27098	1.9603	0.648361	0.516751	0.997379
piR-hsa-1001285	0.292757	-1.62369	3.08135	-0.526941	0.598235	0.997379
piR-hsa-1001293	0.36897	2.30763	3.04858	0.756951	0.449079	0.997379
piR-hsa-1001308	0.0670855	0.617248	3.08859	0.199848	0.8416	0.997379
piR-hsa-100131	0.0420144	0.256577	3.08859	0.0830726	0.933794	0.997379
piR-hsa-1001315	0.15591	-0.825431	3.08859	-0.267252	0.789275	0.997379
piR-hsa-1001317	0.0420144	0.256577	3.08859	0.0830726	0.933794	0.997379
piR-hsa-1001319	0.0443266	0.256577	3.08859	0.0830726	0.933794	0.997379
piR-hsa-1001323	1.37948	1.83076	2.19671	0.833412	0.404613	0.997379
piR-hsa-1001328	6.06688	0.540326	1.83357	0.294686	0.768234	0.997379
piR-hsa-1001329	0.0579054	-0.344539	3.08859	-0.111552	0.911179	0.997379
piR-hsa-100133	0.112023	-0.584985	3.08859	-0.189402	0.849778	0.997379
piR-hsa-1001330	0.051637	-0.344539	3.08859	-0.111552	0.911179	0.997379
piR-hsa-100134	0.0397596	-0.344539	3.08859	-0.111552	0.911179	0.997379
piR-hsa-1001341	0.227289	1.65268	3.06991	0.53835	0.590336	0.997379
piR-hsa-100135	0.126407	-0.344539	3.08859	-0.111552	0.911179	0.997379
piR-hsa-1001355	0.0375345	-0.344539	3.08859	-0.111552	0.911179	0.997379
piR-hsa-1001368	0.206548	-1.06588	3.08859	-0.345101	0.730018	0.997379
piR-hsa-1001388	0.119279	-0.825431	3.08859	-0.267252	0.789275	0.997379
piR-hsa-1001409	0.0378449	-0.344539	3.08859	-0.111552	0.911179	0.997379
piR-hsa-1001420	0.2998	-1.63515	3.08107	-0.53071	0.595619	0.997379
piR-hsa-1001427	0.0335427	0.256577	3.08859	0.0830726	0.933794	0.997379
piR-hsa-1001428	0.0474304	0.256577	3.08859	0.0830726	0.933794	0.997379
piR-hsa-1001429	0.171089	0.617248	3.08859	0.199848	0.8416	0.997379
piR-hsa-1001448	0.0378449	-0.344539	3.08859	-0.111552	0.911179	0.997379
piR-hsa-1001463	0.051637	-0.344539	3.08859	-0.111552	0.911179	0.997379
piR-hsa-100147	0.051637	-0.344539	3.08859	-0.111552	0.911179	0.997379
piR-hsa-1001478	0.0583529	0.256577	3.08859	0.0830726	0.933794	0.997379
piR-hsa-1001489	0.0335427	0.256577	3.08859	0.0830726	0.933794	0.997379
piR-hsa-1001491	0.354613	2.23479	3.0509	0.732502	0.463862	0.997379
piR-hsa-1001516	0.626094	1.1226	1.56512	0.717261	0.473213	0.997379
piR-hsa-1001530	0.0420144	0.256577	3.08859	0.0830726	0.933794	0.997379
piR-hsa-1001532	0.0499667	-0.344539	3.08859	-0.111552	0.911179	0.997379
piR-hsa-1001540	0.108235	-0.584985	3.08859	-0.189402	0.849778	0.997379
piR-hsa-1001550	0.769893	-1.50616	2.59381	-0.580673	0.561461	0.997379
piR-hsa-1001552	0.363662	2.26927	3.04979	0.744075	0.456831	0.997379
piR-hsa-100157	0.0855446	0.256577	3.08859	0.0830726	0.933794	0.997379
piR-hsa-1001571	0.0375345	-0.344539	3.08859	-0.111552	0.911179	0.997379
piR-hsa-1001585	0.0397596	-0.344539	3.08859	-0.111552	0.911179	0.997379
piR-hsa-100159	0.270589	-1.39636	3.08504	-0.452624	0.65082	0.997379
piR-hsa-1001592	0.0375345	-0.344539	3.08859	-0.111552	0.911179	0.997379
piR-hsa-1001599	0.0375345	-0.344539	3.08859	-0.111552	0.911179	0.997379
piR-hsa-1001603	0.0443266	0.256577	3.08859	0.0830726	0.933794	0.997379
piR-hsa-1001606	0.135282	-0.584985	3.08859	-0.189402	0.849778	0.997379
piR-hsa-1001611	0.0378449	-0.344539	3.08859	-0.111552	0.911179	0.997379
piR-hsa-1001613	0.384317	0.0327309	1.9585	0.0167122	0.986666	0.997379
piR-hsa-1001619	0.105814	-0.584985	3.08859	-0.189402	0.849778	0.997379
piR-hsa-1001631	0.115168	-0.825431	3.08859	-0.267252	0.789275	0.997379
piR-hsa-1001633	0.0840287	0.617248	3.08859	0.199848	0.8416	0.997379
piR-hsa-1001638	0.0400989	-0.344539	3.08859	-0.111552	0.911179	0.997379
piR-hsa-1001653	0.211628	-1.06588	3.08859	-0.345101	0.730018	0.997379
piR-hsa-1001678	0.0400989	-0.344539	3.08859	-0.111552	0.911179	0.997379
piR-hsa-1001692	0.0454578	0.256577	3.08859	0.0830726	0.933794	0.997379
piR-hsa-1001694	0.041194	0.256577	3.08859	0.0830726	0.933794	0.997379
piR-hsa-1001704	0.041194	0.256577	3.08859	0.0830726	0.933794	0.997379
piR-hsa-1001706	0.0676409	-0.344539	3.08859	-0.111552	0.911179	0.997379
piR-hsa-1001708	2.3564	-1.05936	1.72376	-0.614568	0.53884	0.997379
piR-hsa-1001710	0.309822	-1.66996	3.08023	-0.542153	0.587713	0.997379
piR-hsa-1001712	0.0335427	0.256577	3.08859	0.0830726	0.933794	0.997379
piR-hsa-1001719	0.0583529	0.256577	3.08859	0.0830726	0.933794	0.997379
piR-hsa-1001725	0.0583529	0.256577	3.08859	0.0830726	0.933794	0.997379
piR-hsa-1001731	0.0454578	0.256577	3.08859	0.0830726	0.933794	0.997379
piR-hsa-1001742	0.126407	-0.344539	3.08859	-0.111552	0.911179	0.997379
piR-hsa-1001752	0.75406	-0.532352	1.76249	-0.302046	0.762617	0.997379
piR-hsa-1001753	0.0840287	0.617248	3.08859	0.199848	0.8416	0.997379
piR-hsa-1001757	0.0579054	-0.344539	3.08859	-0.111552	0.911179	0.997379
piR-hsa-100176	0.041194	0.256577	3.08859	0.0830726	0.933794	0.997379
piR-hsa-1001760	0	0	0	0	1	NA
piR-hsa-1001769	0.449701	-2.14704	3.06878	-0.699638	0.484153	0.997379
piR-hsa-1001791	0.298305	-0.344536	2.86733	-0.120159	0.904357	0.997379
piR-hsa-1001793	0.293788	-0.578431	2.89414	-0.199863	0.841588	0.997379
piR-hsa-1001798	0.0855446	0.256577	3.08859	0.0830726	0.933794	0.997379
piR-hsa-1001799	0.0335427	0.256577	3.08859	0.0830726	0.933794	0.997379
piR-hsa-1001805	0.150138	-1.06588	3.08859	-0.345101	0.730018	0.997379
piR-hsa-1001827	0.123582	0.997669	3.08739	0.323143	0.746587	0.997379
piR-hsa-1001828	0.0418224	-0.344539	3.08859	-0.111552	0.911179	0.997379
piR-hsa-1001851	0.0420144	0.256577	3.08859	0.0830726	0.933794	0.997379
piR-hsa-1001858	0.052907	-0.344539	3.08859	-0.111552	0.911179	0.997379
piR-hsa-1001865	0.0583529	0.256577	3.08859	0.0830726	0.933794	0.997379
piR-hsa-1001869	0.505627	-1.06588	3.08859	-0.345101	0.730018	0.997379
piR-hsa-1001873	0.0855446	0.256577	3.08859	0.0830726	0.933794	0.997379
piR-hsa-1001879	2.16811	1.01206	1.61411	0.627007	0.530655	0.997379
piR-hsa-1001891	0.44959	1.64849	2.65186	0.621637	0.534181	0.997379
piR-hsa-1001892	1.04454	1.35935	1.18001	1.15198	0.249328	0.997379
piR-hsa-10019	0.0400989	-0.344539	3.08859	-0.111552	0.911179	0.997379
piR-hsa-100190	0.0420144	0.256577	3.08859	0.0830726	0.933794	0.997379
piR-hsa-1001914	0.041194	0.256577	3.08859	0.0830726	0.933794	0.997379
piR-hsa-1001927	0.171089	0.617248	3.08859	0.199848	0.8416	0.997379
piR-hsa-1001952	0.418224	-2.06397	3.07068	-0.672155	0.501485	0.997379
piR-hsa-1001953	0.0474304	0.256577	3.08859	0.0830726	0.933794	0.997379
piR-hsa-1001964	0.0954399	-0.584985	3.08859	-0.189402	0.849778	0.997379
piR-hsa-1001970	0.223364	1.14768	2.67286	0.429384	0.667644	0.997379
piR-hsa-1001976	0.169245	-1.06588	3.08859	-0.345101	0.730018	0.997379
piR-hsa-100199	1.29723	-0.151724	1.23683	-0.122672	0.902367	0.997379
piR-hsa-1001996	0.123582	0.997669	3.08739	0.323143	0.746587	0.997379
piR-hsa-1001997	0.532088	0.448993	1.94766	0.23053	0.81768	0.997379
piR-hsa-1002001	0.112603	-0.825431	3.08859	-0.267252	0.789275	0.997379
piR-hsa-1002023	0.256634	0.997669	3.08739	0.323143	0.746587	0.997379
piR-hsa-1002024	0.354613	2.23479	3.0509	0.732502	0.463862	0.997379
piR-hsa-1002033	0.221633	1.62267	3.07107	0.528371	0.597242	0.997379
piR-hsa-1002034	0.112603	-0.825431	3.08859	-0.267252	0.789275	0.997379
piR-hsa-1002037	0.0855446	0.256577	3.08859	0.0830726	0.933794	0.997379
piR-hsa-1002040	0.487593	2.69221	3.03805	0.886162	0.37553	0.997379
piR-hsa-100205	0.0378449	-0.344539	3.08859	-0.111552	0.911179	0.997379
piR-hsa-1002074	0.0541177	-0.344539	3.08859	-0.111552	0.911179	0.997379
piR-hsa-1002080	0.041194	0.256577	3.08859	0.0830726	0.933794	0.997379
piR-hsa-1002089	0.0443266	0.256577	3.08859	0.0830726	0.933794	0.997379
piR-hsa-1002096	0.0541177	-0.344539	3.08859	-0.111552	0.911179	0.997379
piR-hsa-1002112	0.0397596	-0.344539	3.08859	-0.111552	0.911179	0.997379
piR-hsa-1002132	0	0	0	0	1	NA
piR-hsa-1002138	0.0474304	0.256577	3.08859	0.0830726	0.933794	0.997379
piR-hsa-100214	0.0579054	-0.344539	3.08859	-0.111552	0.911179	0.997379
piR-hsa-1002141	0.0840287	0.617248	3.08859	0.199848	0.8416	0.997379
piR-hsa-1002143	0.0948608	0.617248	3.08859	0.199848	0.8416	0.997379
piR-hsa-1002146	0.0541177	-0.344539	3.08859	-0.111552	0.911179	0.997379
piR-hsa-1002158	0.0400989	-0.344539	3.08859	-0.111552	0.911179	0.997379
piR-hsa-1002179	0.26596	1.85719	3.06253	0.606425	0.544233	0.997379
piR-hsa-1002187	0.227069	-1.39269	3.08509	-0.451427	0.651682	0.997379
piR-hsa-1002192	0.423749	-1.03544	3.05627	-0.33879	0.734768	0.997379
piR-hsa-1002194	0.566337	-2.45356	2.95625	-0.829957	0.406563	0.997379
piR-hsa-1002197	0	0	0	0	1	NA
piR-hsa-1002199	0.0375345	-0.344539	3.08859	-0.111552	0.911179	0.997379
piR-hsa-1002206	0.168057	1.30981	3.08219	0.42496	0.670865	0.997379
piR-hsa-1002218	0.0378449	-0.344539	3.08859	-0.111552	0.911179	0.997379
piR-hsa-1002220	0.0400989	-0.344539	3.08859	-0.111552	0.911179	0.997379
piR-hsa-100223	0.0855446	0.256577	3.08859	0.0830726	0.933794	0.997379
piR-hsa-1002230	0.0443266	0.256577	3.08859	0.0830726	0.933794	0.997379
piR-hsa-1002234	0.0420144	0.256577	3.08859	0.0830726	0.933794	0.997379
piR-hsa-1002239	0.126407	-0.344539	3.08859	-0.111552	0.911179	0.997379
piR-hsa-1002241	0.0418224	-0.344539	3.08859	-0.111552	0.911179	0.997379
piR-hsa-1002248	0.505627	-1.06588	3.08859	-0.345101	0.730018	0.997379
piR-hsa-100225	0.0823879	0.617248	3.08859	0.199848	0.8416	0.997379
piR-hsa-1002250	0.0397596	-0.344539	3.08859	-0.111552	0.911179	0.997379
piR-hsa-1002257	0.36897	2.30763	3.04858	0.756951	0.449079	0.997379
piR-hsa-1002258	0.08719	0.0161313	3.08859	0.00522286	0.995833	0.997379
piR-hsa-1002266	0.26596	1.85719	3.06253	0.606425	0.544233	0.997379
piR-hsa-1002305	0.0670855	0.617248	3.08859	0.199848	0.8416	0.997379
piR-hsa-1002309	0.155267	-1.06588	3.08859	-0.345101	0.730018	0.997379
piR-hsa-1002329	0.0836448	-0.584985	3.08859	-0.189402	0.849778	0.997379
piR-hsa-100234	0.051637	-0.344539	3.08859	-0.111552	0.911179	0.997379
piR-hsa-1002349	0.041194	0.256577	3.08859	0.0830726	0.933794	0.997379
piR-hsa-1002355	0.0796673	-0.584985	3.08859	-0.189402	0.849778	0.997379
piR-hsa-100237	0.588336	2.23618	2.90695	0.769253	0.441743	0.997379
piR-hsa-1002373	0.210435	0.376802	3.08859	0.121998	0.902901	0.997379
piR-hsa-1002383	0.0378449	-0.344539	3.08859	-0.111552	0.911179	0.997379
piR-hsa-100243	0.124839	-0.224315	3.08859	-0.0726269	0.942103	0.997379
piR-hsa-1002452	0.112603	-0.825431	3.08859	-0.267252	0.789275	0.997379
piR-hsa-100246	0.117512	-0.825431	3.08859	-0.267252	0.789275	0.997379
piR-hsa-1002469	0.732119	0.904466	1.4065	0.643063	0.520183	0.997379
piR-hsa-1002473	0.447879	0.0986584	1.99867	0.049362	0.960631	0.997379
piR-hsa-1002474	0.041194	0.256577	3.08859	0.0830726	0.933794	0.997379
piR-hsa-100249	0.882964	0.648901	1.48502	0.436964	0.662137	0.997379
piR-hsa-1002490	0.0855446	0.256577	3.08859	0.0830726	0.933794	0.997379
piR-hsa-1002498	0.117083	-0.224315	3.08859	-0.0726269	0.942103	0.997379
piR-hsa-100250	0.490313	-0.162279	1.95101	-0.0831765	0.933711	0.997379
piR-hsa-1002502	0.39302	-0.958009	2.4524	-0.390641	0.696063	0.997379
piR-hsa-1002514	0.041194	0.256577	3.08859	0.0830726	0.933794	0.997379
piR-hsa-1002519	0.041194	0.256577	3.08859	0.0830726	0.933794	0.997379
piR-hsa-1002527	0.52907	-2.36035	3.06436	-0.77026	0.441146	0.997379
piR-hsa-1002538	0.041194	0.256577	3.08859	0.0830726	0.933794	0.997379
piR-hsa-1002540	0.108279	0.940255	3.08778	0.304509	0.76074	0.997379
piR-hsa-1002546	0.075069	-0.584985	3.08859	-0.189402	0.849778	0.997379
piR-hsa-1002549	0.041194	0.256577	3.08859	0.0830726	0.933794	0.997379
piR-hsa-1002550	0.250934	-1.47342	3.08399	-0.477764	0.632818	0.997379
piR-hsa-1002560	0.115811	-0.584985	3.08859	-0.189402	0.849778	0.997379
piR-hsa-1002561	0.0378449	-0.344539	3.08859	-0.111552	0.911179	0.997379
piR-hsa-1002592	0.0801979	-0.584985	3.08859	-0.189402	0.849778	0.997379
piR-hsa-1002604	0.238557	-1.43238	3.08454	-0.464375	0.642379	0.997379
piR-hsa-1002615	0.195987	-1.26444	3.08697	-0.409606	0.682095	0.997379
piR-hsa-1002634	0.0378449	-0.344539	3.08859	-0.111552	0.911179	0.997379
piR-hsa-1002645	0.125644	0.0161313	3.08859	0.00522286	0.995833	0.997379
piR-hsa-1002669	0.187672	-1.23206	3.08742	-0.399059	0.68985	0.997379
piR-hsa-1002670	0.0443266	0.256577	3.08859	0.0830726	0.933794	0.997379
piR-hsa-1002681	0.0378449	-0.344539	3.08859	-0.111552	0.911179	0.997379
piR-hsa-1002697	0.0420144	0.256577	3.08859	0.0830726	0.933794	0.997379
piR-hsa-1002698	0.41582	2.0101	2.69307	0.746397	0.455428	0.997379
piR-hsa-1002722	0.091757	0.617248	3.08859	0.199848	0.8416	0.997379
piR-hsa-1002731	0.0420144	0.256577	3.08859	0.0830726	0.933794	0.997379
piR-hsa-1002742	0.227069	-1.39269	3.08509	-0.451427	0.651682	0.997379
piR-hsa-1002748	0.0919811	0.0161313	3.08859	0.00522286	0.995833	0.997379
piR-hsa-1002758	0.0420144	0.256577	3.08859	0.0830726	0.933794	0.997379
piR-hsa-1002777	0.0378449	-0.344539	3.08859	-0.111552	0.911179	0.997379
piR-hsa-100278	0.0541177	-0.344539	3.08859	-0.111552	0.911179	0.997379
piR-hsa-1002799	0.0454578	0.256577	3.08859	0.0830726	0.933794	0.997379
piR-hsa-10028	0.0378449	-0.344539	3.08859	-0.111552	0.911179	0.997379
piR-hsa-1002804	0.0375345	-0.344539	3.08859	-0.111552	0.911179	0.997379
piR-hsa-1002807	0.820417	1.37115	2.53707	0.540446	0.588889	0.997379
piR-hsa-1002819	0.0400989	-0.344539	3.08859	-0.111552	0.911179	0.997379
piR-hsa-1002832	0.170925	-0.464761	3.08859	-0.150477	0.880389	0.997379
piR-hsa-1002843	0.0420144	0.256577	3.08859	0.0830726	0.933794	0.997379
piR-hsa-1002853	0.0420144	0.256577	3.08859	0.0830726	0.933794	0.997379
piR-hsa-1002861	0.150138	-1.06588	3.08859	-0.345101	0.730018	0.997379
piR-hsa-1002864	0.0420144	0.256577	3.08859	0.0830726	0.933794	0.997379
piR-hsa-1002878	0.202923	-0.825431	3.08859	-0.267252	0.789275	0.997379
piR-hsa-1002880	0.259478	1.38222	3.07107	0.450077	0.652655	0.997379
piR-hsa-1002906	0.0909156	0.617248	3.08859	0.199848	0.8416	0.997379
piR-hsa-1002908	0.256634	0.997669	3.08739	0.323143	0.746587	0.997379
piR-hsa-1002915	0.465405	1.89012	2.3307	0.810966	0.417385	0.997379
piR-hsa-1002924	0.135282	-0.584985	3.08859	-0.189402	0.849778	0.997379
piR-hsa-1002925	0.0836448	-0.584985	3.08859	-0.189402	0.849778	0.997379
piR-hsa-1002939	0.0866518	0.617248	3.08859	0.199848	0.8416	0.997379
piR-hsa-1002941	0.163164	-1.06588	3.08859	-0.345101	0.730018	0.997379
piR-hsa-1002943	0.051637	-0.344539	3.08859	-0.111552	0.911179	0.997379
piR-hsa-1002952	0.051637	-0.344539	3.08859	-0.111552	0.911179	0.997379
piR-hsa-1002958	0.0541177	-0.344539	3.08859	-0.111552	0.911179	0.997379
piR-hsa-1002969	0.0852173	0.0161313	3.08859	0.00522286	0.995833	0.997379
piR-hsa-1003008	0.314539	0.757223	3.08739	0.245263	0.806253	0.997379
piR-hsa-1003021	0.252814	-0.584985	3.08859	-0.189402	0.849778	0.997379
piR-hsa-1003030	0.0375345	-0.344539	3.08859	-0.111552	0.911179	0.997379
piR-hsa-1003036	0.041194	0.256577	3.08859	0.0830726	0.933794	0.997379
piR-hsa-1003041	1.67872	0.581931	0.944418	0.616179	0.537776	0.997379
piR-hsa-1003045	0.405846	-1.97862	3.07275	-0.643926	0.519623	0.997379
piR-hsa-1003054	0.0418224	-0.344539	3.08859	-0.111552	0.911179	0.997379
piR-hsa-1003055	0.334579	-1.78077	3.07751	-0.578641	0.562831	0.997379
piR-hsa-1003059	0.171089	0.617248	3.08859	0.199848	0.8416	0.997379
piR-hsa-100306	5.03012	-0.678891	1.07462	-0.631749	0.527551	0.997379
piR-hsa-1003065	0.052907	-0.344539	3.08859	-0.111552	0.911179	0.997379
piR-hsa-1003078	0.0443266	0.256577	3.08859	0.0830726	0.933794	0.997379
piR-hsa-1003079	0.255477	0.850491	2.60223	0.326832	0.743795	0.997379
piR-hsa-1003084	1.05364	-3.31911	2.4369	-1.36202	0.17319	0.997379
piR-hsa-1003097	0.0970948	0.0161313	3.08859	0.00522286	0.995833	0.997379
piR-hsa-1003106	0.354613	2.23479	3.0509	0.732502	0.463862	0.997379
piR-hsa-100311	0.0823879	0.617248	3.08859	0.199848	0.8416	0.997379
piR-hsa-1003113	0.339195	2.15332	3.05349	0.705202	0.480685	0.997379
piR-hsa-1003117	2.4122	1.79409	1.00708	1.78148	0.074834	0.997379
piR-hsa-100312	0.171089	0.617248	3.08859	0.199848	0.8416	0.997379
piR-hsa-1003132	0.0335427	0.256577	3.08859	0.0830726	0.933794	0.997379
piR-hsa-1003143	0.210072	1.56488	3.07298	0.509239	0.610585	0.997379
piR-hsa-1003146	0.0418224	-0.344539	3.08859	-0.111552	0.911179	0.997379
piR-hsa-1003151	1.55662	-3.89104	2.69041	-1.44626	0.148104	0.997379
piR-hsa-1003172	0.0397596	-0.344539	3.08859	-0.111552	0.911179	0.997379
piR-hsa-1003184	0.125304	0.0161313	3.08859	0.00522286	0.995833	0.997379
piR-hsa-1003188	0.0418224	-0.344539	3.08859	-0.111552	0.911179	0.997379
piR-hsa-1003189	0	0	0	0	1	NA
piR-hsa-1003204	0.0855446	0.256577	3.08859	0.0830726	0.933794	0.997379
piR-hsa-1003205	0.0418224	-0.344539	3.08859	-0.111552	0.911179	0.997379
piR-hsa-1003207	0.0397596	-0.344539	3.08859	-0.111552	0.911179	0.997379
piR-hsa-1003208	0.0443266	0.256577	3.08859	0.0830726	0.933794	0.997379
piR-hsa-1003209	0.0948608	0.617248	3.08859	0.199848	0.8416	0.997379
piR-hsa-100322	0.125125	-0.224315	3.08859	-0.0726269	0.942103	0.997379
piR-hsa-1003229	0.0855446	0.256577	3.08859	0.0830726	0.933794	0.997379
piR-hsa-1003232	0.0378449	-0.344539	3.08859	-0.111552	0.911179	0.997379
piR-hsa-1003235	9.45865	0.562954	0.720558	0.781274	0.434641	0.997379
piR-hsa-1003241	0.160396	-1.06588	3.08859	-0.345101	0.730018	0.997379
piR-hsa-1003246	0.0378449	-0.344539	3.08859	-0.111552	0.911179	0.997379
piR-hsa-1003267	0.0790389	0.0161313	3.08859	0.00522286	0.995833	0.997379
piR-hsa-1003269	0.0499667	-0.344539	3.08859	-0.111552	0.911179	0.997379
piR-hsa-100327	0.39002	1.18324	2.15326	0.549511	0.582655	0.997379
piR-hsa-1003273	0.0948608	0.617248	3.08859	0.199848	0.8416	0.997379
piR-hsa-1003275	0.127846	0.997669	3.08739	0.323143	0.746587	0.997379
piR-hsa-1003285	0.173716	-0.825431	3.08859	-0.267252	0.789275	0.997379
piR-hsa-1003288	0.116706	0.617248	3.08859	0.199848	0.8416	0.997379
piR-hsa-100329	0	0	0	0	1	NA
piR-hsa-10033	0.0443266	0.256577	3.08859	0.0830726	0.933794	0.997379
piR-hsa-1003301	0.0454578	0.256577	3.08859	0.0830726	0.933794	0.997379
piR-hsa-1003302	0.0400989	-0.344539	3.08859	-0.111552	0.911179	0.997379
piR-hsa-1003308	0.0443266	0.256577	3.08859	0.0830726	0.933794	0.997379
piR-hsa-100333	0.20597	1.54368	3.0737	0.502221	0.615512	0.997379
piR-hsa-1003335	0.0855446	0.256577	3.08859	0.0830726	0.933794	0.997379
piR-hsa-1003338	0.0375345	-0.344539	3.08859	-0.111552	0.911179	0.997379
piR-hsa-1003342	0.0579054	-0.344539	3.08859	-0.111552	0.911179	0.997379
piR-hsa-1003349	0.0499667	-0.344539	3.08859	-0.111552	0.911179	0.997379
piR-hsa-1003365	0.123582	0.997669	3.08739	0.323143	0.746587	0.997379
piR-hsa-1003366	0.0973971	0.0161313	3.08859	0.00522286	0.995833	0.997379
piR-hsa-10034	0.0443266	0.256577	3.08859	0.0830726	0.933794	0.997379
piR-hsa-1003404	0.0443266	0.256577	3.08859	0.0830726	0.933794	0.997379
piR-hsa-100341	0.377028	-1.90253	2.7632	-0.688527	0.491121	0.997379
piR-hsa-1003414	0.345364	2.19863	3.0521	0.720366	0.4713	0.997379
piR-hsa-1003419	0.399734	-1.98969	3.07248	-0.647586	0.517253	0.997379
piR-hsa-1003431	0.290871	0.0358857	3.08739	0.0116233	0.990726	0.997379
piR-hsa-1003435	0.188819	-0.224315	3.08859	-0.0726269	0.942103	0.997379
piR-hsa-1003438	0.126407	-0.344539	3.08859	-0.111552	0.911179	0.997379
piR-hsa-1003455	0.123582	0.997669	3.08739	0.323143	0.746587	0.997379
piR-hsa-1003461	0.0676409	-0.344539	3.08859	-0.111552	0.911179	0.997379
piR-hsa-1003462	1.12611	-0.594787	1.048	-0.567546	0.570343	0.997379
piR-hsa-1003477	0.126407	-0.344539	3.08859	-0.111552	0.911179	0.997379
piR-hsa-1003484	0.309574	1.1369	2.50112	0.454556	0.649428	0.997379
piR-hsa-1003485	0.0499667	-0.344539	3.08859	-0.111552	0.911179	0.997379
piR-hsa-1003494	0.346593	0.032921	1.99487	0.0165029	0.986833	0.997379
piR-hsa-10035	0.0886533	0.617248	3.08859	0.199848	0.8416	0.997379
piR-hsa-100350	0.0948608	0.617248	3.08859	0.199848	0.8416	0.997379
piR-hsa-1003513	0.206548	-1.06588	3.08859	-0.345101	0.730018	0.997379
piR-hsa-1003517	0.270589	-1.39636	3.08504	-0.452624	0.65082	0.997379
piR-hsa-1003521	0.0747367	0.617248	3.08859	0.199848	0.8416	0.997379
piR-hsa-1003553	0.0397596	-0.344539	3.08859	-0.111552	0.911179	0.997379
piR-hsa-1003555	0.126043	0.997669	3.08739	0.323143	0.746587	0.997379
piR-hsa-1003560	0.482417	1.44735	2.11213	0.685256	0.493182	0.997379
piR-hsa-1003565	0.0474304	0.256577	3.08859	0.0830726	0.933794	0.997379
piR-hsa-1003575	0.222706	0.516725	3.04979	0.16943	0.865459	0.997379
piR-hsa-1003579	0.131156	-0.825431	3.08859	-0.267252	0.789275	0.997379
piR-hsa-1003593	0.0499667	-0.344539	3.08859	-0.111552	0.911179	0.997379
piR-hsa-1003605	0.237152	1.70354	3.06798	0.555266	0.578713	0.997379
piR-hsa-100361	511.138	-0.813591	0.7278	-1.11788	0.26362	0.997379
piR-hsa-1003620	0.0886533	0.617248	3.08859	0.199848	0.8416	0.997379
piR-hsa-1003621	0.0378449	-0.344539	3.08859	-0.111552	0.911179	0.997379
piR-hsa-1003626	0.910208	-3.12235	2.77184	-1.12645	0.259973	0.997379
piR-hsa-1003641	0.785824	-1.56347	2.09268	-0.747113	0.454996	0.997379
piR-hsa-1003646	0.189722	1.43615	3.07749	0.466663	0.640741	0.997379
piR-hsa-1003648	0.051637	-0.344539	3.08859	-0.111552	0.911179	0.997379
piR-hsa-1003659	0.0787285	0.0161313	3.08859	0.00522286	0.995833	0.997379
piR-hsa-100366	0.0397596	-0.344539	3.08859	-0.111552	0.911179	0.997379
piR-hsa-1003660	0.0474304	0.256577	3.08859	0.0830726	0.933794	0.997379
piR-hsa-1003672	0.126407	-0.344539	3.08859	-0.111552	0.911179	0.997379
piR-hsa-1003677	0.0335427	0.256577	3.08859	0.0830726	0.933794	0.997379
piR-hsa-1003694	0.131828	-0.224315	3.08859	-0.0726269	0.942103	0.997379
piR-hsa-1003702	0.0676409	-0.344539	3.08859	-0.111552	0.911179	0.997379
piR-hsa-1003711	0.0948608	0.617248	3.08859	0.199848	0.8416	0.997379
piR-hsa-1003713	0.0443266	0.256577	3.08859	0.0830726	0.933794	0.997379
piR-hsa-1003717	0.0397596	-0.344539	3.08859	-0.111552	0.911179	0.997379
piR-hsa-1003722	0.0579054	-0.344539	3.08859	-0.111552	0.911179	0.997379
piR-hsa-1003731	0.208706	-1.26847	3.08691	-0.410921	0.681131	0.997379
piR-hsa-1003738	0.103274	-0.584985	3.08859	-0.189402	0.849778	0.997379
piR-hsa-1003742	0.240594	-1.43925	3.08445	-0.466616	0.640774	0.997379
piR-hsa-100378	0.0747367	0.617248	3.08859	0.199848	0.8416	0.997379
piR-hsa-1003789	0.0378449	-0.344539	3.08859	-0.111552	0.911179	0.997379
piR-hsa-1003798	0.0818611	0.0161313	3.08859	0.00522286	0.995833	0.997379
piR-hsa-1003802	0.168057	1.30981	3.08219	0.42496	0.670865	0.997379
piR-hsa-1003806	0.0579054	-0.344539	3.08859	-0.111552	0.911179	0.997379
piR-hsa-100383	12.8024	-0.310524	0.592214	-0.524344	0.600039	0.997379
piR-hsa-1003832	0.0855446	0.256577	3.08859	0.0830726	0.933794	0.997379
piR-hsa-1003835	0.126407	-0.344539	3.08859	-0.111552	0.911179	0.997379
piR-hsa-1003865	0.0378449	-0.344539	3.08859	-0.111552	0.911179	0.997379
piR-hsa-1003873	0.0676409	-0.344539	3.08859	-0.111552	0.911179	0.997379
piR-hsa-1003893	0.115811	-0.584985	3.08859	-0.189402	0.849778	0.997379
piR-hsa-1003894	0.041194	0.256577	3.08859	0.0830726	0.933794	0.997379
piR-hsa-1003897	0.0375345	-0.344539	3.08859	-0.111552	0.911179	0.997379
piR-hsa-1003903	0.0583529	0.256577	3.08859	0.0830726	0.933794	0.997379
piR-hsa-100391	0.0443266	0.256577	3.08859	0.0830726	0.933794	0.997379
piR-hsa-1003921	0.302759	-1.66964	3.08024	-0.542048	0.587785	0.997379
piR-hsa-1003925	0.477115	-2.2417	3.06674	-0.730973	0.464796	0.997379
piR-hsa-1003929	0.0499667	-0.344539	3.08859	-0.111552	0.911179	0.997379
piR-hsa-1003931	0.075069	-0.584985	3.08859	-0.189402	0.849778	0.997379
piR-hsa-1003932	0	0	0	0	1	NA
piR-hsa-1003942	0.0579054	-0.344539	3.08859	-0.111552	0.911179	0.997379
piR-hsa-1003944	0.487593	2.69221	3.03805	0.886162	0.37553	0.997379
piR-hsa-1003949	0	0	0	0	1	NA
piR-hsa-100395	0.108835	0.0161313	3.08859	0.00522286	0.995833	0.997379
piR-hsa-1003953	0.646651	-1.67806	1.90692	-0.879983	0.378868	0.997379
piR-hsa-1003961	1.18423	0.461527	1.14583	0.402788	0.687104	0.997379
piR-hsa-1003964	0.108235	-0.584985	3.08859	-0.189402	0.849778	0.997379
piR-hsa-100397	0.0973971	0.0161313	3.08859	0.00522286	0.995833	0.997379
piR-hsa-1003977	0.0375345	-0.344539	3.08859	-0.111552	0.911179	0.997379
piR-hsa-1003985	0.569165	2.91154	3.03317	0.959901	0.337105	0.997379
piR-hsa-1003991	0.126407	-0.344539	3.08859	-0.111552	0.911179	0.997379
piR-hsa-1004000	0.0541177	-0.344539	3.08859	-0.111552	0.911179	0.997379
piR-hsa-1004015	0.0443266	0.256577	3.08859	0.0830726	0.933794	0.997379
piR-hsa-1004017	0.126407	-0.344539	3.08859	-0.111552	0.911179	0.997379
piR-hsa-100402	0.0886533	0.617248	3.08859	0.199848	0.8416	0.997379
piR-hsa-1004031	0.0375345	-0.344539	3.08859	-0.111552	0.911179	0.997379
piR-hsa-1004064	0.0420144	0.256577	3.08859	0.0830726	0.933794	0.997379
piR-hsa-1004071	0.0335427	0.256577	3.08859	0.0830726	0.933794	0.997379
piR-hsa-1004074	0.0335427	0.256577	3.08859	0.0830726	0.933794	0.997379
piR-hsa-1004094	0.0849649	0.0161313	3.08859	0.00522286	0.995833	0.997379
piR-hsa-1004097	0.0443266	0.256577	3.08859	0.0830726	0.933794	0.997379
piR-hsa-1004099	0.0840287	0.617248	3.08859	0.199848	0.8416	0.997379
piR-hsa-1004104	0.075069	-0.584985	3.08859	-0.189402	0.849778	0.997379
piR-hsa-1004110	0.0378449	-0.344539	3.08859	-0.111552	0.911179	0.997379
piR-hsa-1004113	0.100628	0.923608	3.08789	0.299107	0.764859	0.997379
piR-hsa-100415	0	0	0	0	1	NA
piR-hsa-1004167	0.0378449	-0.344539	3.08859	-0.111552	0.911179	0.997379
piR-hsa-1004185	47.7923	-2.23602	1.40868	-1.58732	0.11244	0.997379
piR-hsa-1004195	0.784648	-0.390716	1.71605	-0.227683	0.819893	0.997379
piR-hsa-1004196	0.0583529	0.256577	3.08859	0.0830726	0.933794	0.997379
piR-hsa-1004219	0.0397596	-0.344539	3.08859	-0.111552	0.911179	0.997379
piR-hsa-100422	0.126043	0.997669	3.08739	0.323143	0.746587	0.997379
piR-hsa-1004224	0.406402	0.943051	1.9267	0.489465	0.624512	0.997379
piR-hsa-1004234	0.0397596	-0.344539	3.08859	-0.111552	0.911179	0.997379
piR-hsa-1004242	0.491984	-2.28518	3.06585	-0.745365	0.456051	0.997379
piR-hsa-1004277	0.16729	-1.06588	3.08859	-0.345101	0.730018	0.997379
piR-hsa-1004286	0.187672	-1.23206	3.08742	-0.399059	0.68985	0.997379
piR-hsa-1004295	0.0397596	-0.344539	3.08859	-0.111552	0.911179	0.997379
piR-hsa-1004306	0.0335427	0.256577	3.08859	0.0830726	0.933794	0.997379
piR-hsa-1004310	0.521734	2.78618	3.03587	0.917754	0.358748	0.997379
piR-hsa-1004316	0.258185	-1.39636	3.08504	-0.452624	0.65082	0.997379
piR-hsa-1004318	0.111968	0.0161313	3.08859	0.00522286	0.995833	0.997379
piR-hsa-1004320	0.0375345	-0.344539	3.08859	-0.111552	0.911179	0.997379
piR-hsa-1004322	0.142553	0.376802	3.08859	0.121998	0.902901	0.997379
piR-hsa-1004327	0.0335427	0.256577	3.08859	0.0830726	0.933794	0.997379
piR-hsa-1004331	0.0474304	0.256577	3.08859	0.0830726	0.933794	0.997379
piR-hsa-1004337	0.0892528	0.0161313	3.08859	0.00522286	0.995833	0.997379
piR-hsa-100434	0.400084	1.60669	3.06287	0.524572	0.599881	0.997379
piR-hsa-1004358	0.0454578	0.256577	3.08859	0.0830726	0.933794	0.997379
piR-hsa-1004363	0.163941	-0.584985	3.08859	-0.189402	0.849778	0.997379
piR-hsa-1004374	0.0397596	-0.344539	3.08859	-0.111552	0.911179	0.997379
piR-hsa-100438	0.0795191	-0.584985	3.08859	-0.189402	0.849778	0.997379
piR-hsa-1004406	0.547449	-1.36697	2.94564	-0.464065	0.642601	0.997379
piR-hsa-1004441	0.171089	0.617248	3.08859	0.199848	0.8416	0.997379
piR-hsa-1004450	0.0948608	0.617248	3.08859	0.199848	0.8416	0.997379
piR-hsa-1004451	0.052907	-0.344539	3.08859	-0.111552	0.911179	0.997379
piR-hsa-1004458	0.0474304	0.256577	3.08859	0.0830726	0.933794	0.997379
piR-hsa-1004461	0	0	0	0	1	NA
piR-hsa-1004489	0.253979	-0.705207	3.08859	-0.228326	0.819393	0.997379
piR-hsa-1004490	0.13298	0.997669	3.08739	0.323143	0.746587	0.997379
piR-hsa-1004495	0.0418224	-0.344539	3.08859	-0.111552	0.911179	0.997379
piR-hsa-1004504	0.0499667	-0.344539	3.08859	-0.111552	0.911179	0.997379
piR-hsa-1004505	0.250934	-1.47342	3.08399	-0.477764	0.632818	0.997379
piR-hsa-1004510	0.159038	-1.06588	3.08859	-0.345101	0.730018	0.997379
piR-hsa-1004517	0.052907	-0.344539	3.08859	-0.111552	0.911179	0.997379
piR-hsa-1004522	0.171089	0.617248	3.08859	0.199848	0.8416	0.997379
piR-hsa-1004536	0.0454578	0.256577	3.08859	0.0830726	0.933794	0.997379
piR-hsa-1004540	0.13298	0.997669	3.08739	0.323143	0.746587	0.997379
piR-hsa-100455	0.424866	1.34234	2.37348	0.565558	0.571695	0.997379
piR-hsa-1004556	0.113535	-0.825431	3.08859	-0.267252	0.789275	0.997379
piR-hsa-1004568	0.513267	2.72085	3.03737	0.895793	0.370364	0.997379
piR-hsa-1004572	0.450117	0.996846	1.9005	0.524518	0.599918	0.997379
piR-hsa-100458	0.0378449	-0.344539	3.08859	-0.111552	0.911179	0.997379
piR-hsa-1004589	0.0583529	0.256577	3.08859	0.0830726	0.933794	0.997379
piR-hsa-1004595	0.0670855	0.617248	3.08859	0.199848	0.8416	0.997379
piR-hsa-1004596	0.0756898	-0.584985	3.08859	-0.189402	0.849778	0.997379
piR-hsa-1004597	0.051637	-0.344539	3.08859	-0.111552	0.911179	0.997379
piR-hsa-1004606	0.0397596	-0.344539	3.08859	-0.111552	0.911179	0.997379
piR-hsa-100461	0.296958	1.12436	2.01991	0.556641	0.577773	0.997379
piR-hsa-1004613	0.0948608	0.617248	3.08859	0.199848	0.8416	0.997379
piR-hsa-100462	0.566443	0.670096	2.60939	0.256801	0.797332	0.997379
piR-hsa-1004637	0.0836448	-0.584985	3.08859	-0.189402	0.849778	0.997379
piR-hsa-1004638	0.0795191	-0.584985	3.08859	-0.189402	0.849778	0.997379
piR-hsa-1004646	0.0420144	0.256577	3.08859	0.0830726	0.933794	0.997379
piR-hsa-1004649	0.131459	0.997669	3.08739	0.323143	0.746587	0.997379
piR-hsa-1004653	0.0335427	0.256577	3.08859	0.0830726	0.933794	0.997379
piR-hsa-1004654	0.0454578	0.256577	3.08859	0.0830726	0.933794	0.997379
piR-hsa-1004660	0.40847	2.41888	3.04525	0.794315	0.427012	0.997379
piR-hsa-1004669	0.124525	-0.224315	3.08859	-0.0726269	0.942103	0.997379
piR-hsa-1004673	0.26149	0.89579	2.59193	0.345607	0.729638	0.997379
piR-hsa-1004675	0.0335427	0.256577	3.08859	0.0830726	0.933794	0.997379
piR-hsa-1004693	0.0499667	-0.344539	3.08859	-0.111552	0.911179	0.997379
piR-hsa-10047	0.123582	0.997669	3.08739	0.323143	0.746587	0.997379
piR-hsa-100470	0.0418224	-0.344539	3.08859	-0.111552	0.911179	0.997379
piR-hsa-1004702	0.234799	1.7177	3.06745	0.559976	0.575496	0.997379
piR-hsa-1004713	0.123582	0.997669	3.08739	0.323143	0.746587	0.997379
piR-hsa-1004714	0.0474304	0.256577	3.08859	0.0830726	0.933794	0.997379
piR-hsa-1004717	0.0418224	-0.344539	3.08859	-0.111552	0.911179	0.997379
piR-hsa-1004722	0.136373	0.997669	3.08739	0.323143	0.746587	0.997379
piR-hsa-100473	0.0418224	-0.344539	3.08859	-0.111552	0.911179	0.997379
piR-hsa-1004735	0.0443266	0.256577	3.08859	0.0830726	0.933794	0.997379
piR-hsa-1004752	0.051637	-0.344539	3.08859	-0.111552	0.911179	0.997379
piR-hsa-1004761	0.0855446	0.256577	3.08859	0.0830726	0.933794	0.997379
piR-hsa-1004774	12.4053	0.635252	0.590304	1.07614	0.281863	0.997379
piR-hsa-1004775	0.126407	-0.344539	3.08859	-0.111552	0.911179	0.997379
piR-hsa-1004781	0.0954399	-0.584985	3.08859	-0.189402	0.849778	0.997379
piR-hsa-1004785	0.0838368	0.0161313	3.08859	0.00522286	0.995833	0.997379
piR-hsa-1004791	0.112603	-0.825431	3.08859	-0.267252	0.789275	0.997379
piR-hsa-1004795	0.800604	-1.58806	1.5018	-1.05743	0.290314	0.997379
piR-hsa-10048	0.338205	-1.39636	3.08504	-0.452624	0.65082	0.997379
piR-hsa-1004802	0.0375345	-0.344539	3.08859	-0.111552	0.911179	0.997379
piR-hsa-1004803	0.0443266	0.256577	3.08859	0.0830726	0.933794	0.997379
piR-hsa-1004811	0.0378449	-0.344539	3.08859	-0.111552	0.911179	0.997379
piR-hsa-1004815	0.0499667	-0.344539	3.08859	-0.111552	0.911179	0.997379
piR-hsa-1004821	0.0876605	0.0161313	3.08859	0.00522286	0.995833	0.997379
piR-hsa-100484	0.0443266	0.256577	3.08859	0.0830726	0.933794	0.997379
piR-hsa-1004840	0.0886533	0.617248	3.08859	0.199848	0.8416	0.997379
piR-hsa-100485	0.105336	0.0161313	3.08859	0.00522286	0.995833	0.997379
piR-hsa-1004861	0.111968	0.0161313	3.08859	0.00522286	0.995833	0.997379
piR-hsa-100488	0.0836448	-0.584985	3.08859	-0.189402	0.849778	0.997379
piR-hsa-1004886	0.513267	2.72085	3.03737	0.895793	0.370364	0.997379
piR-hsa-1004889	0.0443266	0.256577	3.08859	0.0830726	0.933794	0.997379
piR-hsa-1004891	0.0796673	-0.584985	3.08859	-0.189402	0.849778	0.997379
piR-hsa-1004917	0.27009	0.889314	2.58317	0.344273	0.730641	0.997379
piR-hsa-1004919	0.0855446	0.256577	3.08859	0.0830726	0.933794	0.997379
piR-hsa-1004928	0.0397596	-0.344539	3.08859	-0.111552	0.911179	0.997379
piR-hsa-1004931	0.171089	0.617248	3.08859	0.199848	0.8416	0.997379
piR-hsa-1004948	0.0855446	0.256577	3.08859	0.0830726	0.933794	0.997379
piR-hsa-100496	0.121759	-0.584985	3.08859	-0.189402	0.849778	0.997379
piR-hsa-1004960	2.12883	-4.33127	2.40147	-1.80359	0.0712952	0.997379
piR-hsa-1004962	0.155453	-0.825431	3.08859	-0.267252	0.789275	0.997379
piR-hsa-1004974	0.153656	-0.825431	3.08859	-0.267252	0.789275	0.997379
piR-hsa-1004997	0.0897844	0.617248	3.08859	0.199848	0.8416	0.997379
piR-hsa-1004998	0.126407	-0.344539	3.08859	-0.111552	0.911179	0.997379
piR-hsa-1005004	0.126043	0.997669	3.08739	0.323143	0.746587	0.997379
piR-hsa-1005022	0.0840287	0.617248	3.08859	0.199848	0.8416	0.997379
piR-hsa-1005032	0.142291	0.997669	3.08739	0.323143	0.746587	0.997379
piR-hsa-1005042	0.0443266	0.256577	3.08859	0.0830726	0.933794	0.997379
piR-hsa-1005055	0.115811	-0.584985	3.08859	-0.189402	0.849778	0.997379
piR-hsa-1005058	0.051637	-0.344539	3.08859	-0.111552	0.911179	0.997379
piR-hsa-1005065	0.844881	-1.42282	2.07331	-0.686256	0.492552	0.997379
piR-hsa-1005074	0.0335427	0.256577	3.08859	0.0830726	0.933794	0.997379
piR-hsa-1005077	0.130447	0.376802	3.08859	0.121998	0.902901	0.997379
piR-hsa-1005094	0.0999335	-0.584985	3.08859	-0.189402	0.849778	0.997379
piR-hsa-1005097	0.0375345	-0.344539	3.08859	-0.111552	0.911179	0.997379
piR-hsa-100510	0.123582	0.997669	3.08739	0.323143	0.746587	0.997379
piR-hsa-100511	0.0400989	-0.344539	3.08859	-0.111552	0.911179	0.997379
piR-hsa-1005116	0.761526	-1.09981	1.58128	-0.695517	0.486731	0.997379
piR-hsa-1005126	0.246469	0.136356	2.94882	0.046241	0.963118	0.997379
piR-hsa-1005132	0.619644	-2.57413	3.06053	-0.841073	0.400307	0.997379
piR-hsa-1005137	0.0418224	-0.344539	3.08859	-0.111552	0.911179	0.997379
piR-hsa-1005141	0.615594	1.09677	1.46384	0.749242	0.453711	0.997379
piR-hsa-1005142	0.075069	-0.584985	3.08859	-0.189402	0.849778	0.997379
piR-hsa-1005144	0.0855446	0.256577	3.08859	0.0830726	0.933794	0.997379
piR-hsa-1005170	0.0474304	0.256577	3.08859	0.0830726	0.933794	0.997379
piR-hsa-1005178	0.0335427	0.256577	3.08859	0.0830726	0.933794	0.997379
piR-hsa-1005180	0.164776	1.29104	3.0828	0.418787	0.675372	0.997379
piR-hsa-1005197	0	0	0	0	1	NA
piR-hsa-10052	0.0420144	0.256577	3.08859	0.0830726	0.933794	0.997379
piR-hsa-100521	0.0335427	0.256577	3.08859	0.0830726	0.933794	0.997379
piR-hsa-1005210	0.0418224	-0.344539	3.08859	-0.111552	0.911179	0.997379
piR-hsa-1005222	0.0418224	-0.344539	3.08859	-0.111552	0.911179	0.997379
piR-hsa-100524	0.0798593	0.0161313	3.08859	0.00522286	0.995833	0.997379
piR-hsa-100525	0.0809731	0.617248	3.08859	0.199848	0.8416	0.997379
piR-hsa-100526	0.0790389	0.0161313	3.08859	0.00522286	0.995833	0.997379
piR-hsa-1005269	0.123582	0.997669	3.08739	0.323143	0.746587	0.997379
piR-hsa-1005273	0.133976	-0.825431	3.08859	-0.267252	0.789275	0.997379
piR-hsa-1005279	0.0397596	-0.344539	3.08859	-0.111552	0.911179	0.997379
piR-hsa-1005285	0.0541177	-0.344539	3.08859	-0.111552	0.911179	0.997379
piR-hsa-1005286	0.0443266	0.256577	3.08859	0.0830726	0.933794	0.997379
piR-hsa-1005296	0.052907	-0.344539	3.08859	-0.111552	0.911179	0.997379
piR-hsa-1005306	0.0418224	-0.344539	3.08859	-0.111552	0.911179	0.997379
piR-hsa-1005311	0.0375345	-0.344539	3.08859	-0.111552	0.911179	0.997379
piR-hsa-1005346	0.0443266	0.256577	3.08859	0.0830726	0.933794	0.997379
piR-hsa-1005349	0.051637	-0.344539	3.08859	-0.111552	0.911179	0.997379
piR-hsa-100536	0.052907	-0.344539	3.08859	-0.111552	0.911179	0.997379
piR-hsa-1005368	0.0443266	0.256577	3.08859	0.0830726	0.933794	0.997379
piR-hsa-1005381	0.0397596	-0.344539	3.08859	-0.111552	0.911179	0.997379
piR-hsa-1005388	0.0579054	-0.344539	3.08859	-0.111552	0.911179	0.997379
piR-hsa-1005390	0.0375345	-0.344539	3.08859	-0.111552	0.911179	0.997379
piR-hsa-1005398	0.0855446	0.256577	3.08859	0.0830726	0.933794	0.997379
piR-hsa-1005404	0.075069	-0.584985	3.08859	-0.189402	0.849778	0.997379
piR-hsa-1005418	0.0852753	0.0161313	3.08859	0.00522286	0.995833	0.997379
piR-hsa-1005425	0.1499	-0.825431	3.08859	-0.267252	0.789275	0.997379
piR-hsa-1005455	0.0378449	-0.344539	3.08859	-0.111552	0.911179	0.997379
piR-hsa-1005476	0.523099	-2.35748	2.95347	-0.798206	0.424751	0.997379
piR-hsa-1005480	0.0499667	-0.344539	3.08859	-0.111552	0.911179	0.997379
piR-hsa-1005495	0.0418224	-0.344539	3.08859	-0.111552	0.911179	0.997379
piR-hsa-10055	0.0397596	-0.344539	3.08859	-0.111552	0.911179	0.997379
piR-hsa-1005523	0.0443266	0.256577	3.08859	0.0830726	0.933794	0.997379
piR-hsa-1005544	0.051637	-0.344539	3.08859	-0.111552	0.911179	0.997379
piR-hsa-1005557	0.113099	0.0161313	3.08859	0.00522286	0.995833	0.997379
piR-hsa-1005558	0.126407	-0.344539	3.08859	-0.111552	0.911179	0.997379
piR-hsa-1005565	0.0855446	0.256577	3.08859	0.0830726	0.933794	0.997379
piR-hsa-1005586	0.0541177	-0.344539	3.08859	-0.111552	0.911179	0.997379
piR-hsa-1005595	0.0474304	0.256577	3.08859	0.0830726	0.933794	0.997379
piR-hsa-1005603	0.477423	-1.53742	2.67201	-0.575379	0.565035	0.997379
piR-hsa-100563	2.51863	-3.72762	1.57	-2.37429	0.017583	0.997379
piR-hsa-1005642	0.0400989	-0.344539	3.08859	-0.111552	0.911179	0.997379
piR-hsa-1005648	0.0474304	0.256577	3.08859	0.0830726	0.933794	0.997379
piR-hsa-1005671	0	0	0	0	1	NA
piR-hsa-1005672	0.347432	-1.79724	3.0771	-0.584071	0.559173	0.997379
piR-hsa-100568	0	0	0	0	1	NA
piR-hsa-1005683	0.0420144	0.256577	3.08859	0.0830726	0.933794	0.997379
piR-hsa-1005734	0.36089	-1.87693	3.07517	-0.61035	0.54163	0.997379
piR-hsa-1005739	0.500036	2.72717	3.03722	0.897916	0.36923	0.997379
piR-hsa-1005750	0.401676	0.824096	2.74595	0.300114	0.76409	0.997379
piR-hsa-1005757	0.160396	-1.06588	3.08859	-0.345101	0.730018	0.997379
piR-hsa-1005778	0.208043	-1.24856	3.08721	-0.40443	0.685897	0.997379
piR-hsa-1005789	0.041194	0.256577	3.08859	0.0830726	0.933794	0.997379
piR-hsa-1005791	0.339983	-1.80802	3.07683	-0.587625	0.556784	0.997379
piR-hsa-1005795	0.0335427	0.256577	3.08859	0.0830726	0.933794	0.997379
piR-hsa-1005800	2.26243	-0.10409	2.08129	-0.0500121	0.960113	0.997379
piR-hsa-1005811	0.0876605	0.0161313	3.08859	0.00522286	0.995833	0.997379
piR-hsa-1005815	0.229659	1.15725	2.35784	0.490808	0.623562	0.997379
piR-hsa-1005816	0.46031	0.143956	3.05411	0.0471352	0.962405	0.997379
piR-hsa-1005829	0	0	0	0	1	NA
piR-hsa-1005834	0.139693	-0.825431	3.08859	-0.267252	0.789275	0.997379
piR-hsa-1005837	0.230418	-0.877351	3.08735	-0.284177	0.776275	0.997379
piR-hsa-100584	0.595691	-2.09915	2.90113	-0.723563	0.469334	0.997379
piR-hsa-1005851	0.0499667	-0.344539	3.08859	-0.111552	0.911179	0.997379
piR-hsa-100587	24.8404	0.769492	0.604201	1.27357	0.202816	0.997379
piR-hsa-1005872	0.0670855	0.617248	3.08859	0.199848	0.8416	0.997379
piR-hsa-1005887	0.0418224	-0.344539	3.08859	-0.111552	0.911179	0.997379
piR-hsa-1005908	0.052907	-0.344539	3.08859	-0.111552	0.911179	0.997379
piR-hsa-100591	0.721179	-0.962323	1.62072	-0.593764	0.55267	0.997379
piR-hsa-1005913	0.0335427	0.256577	3.08859	0.0830726	0.933794	0.997379
piR-hsa-1005917	0.0454578	0.256577	3.08859	0.0830726	0.933794	0.997379
piR-hsa-1005929	0.0855446	0.256577	3.08859	0.0830726	0.933794	0.997379
piR-hsa-1005933	0.221633	1.62267	3.07107	0.528371	0.597242	0.997379
piR-hsa-1005939	0.209688	0.516777	3.08739	0.167383	0.867069	0.997379
piR-hsa-1005943	0.0375345	-0.344539	3.08859	-0.111552	0.911179	0.997379
piR-hsa-100595	0.0375345	-0.344539	3.08859	-0.111552	0.911179	0.997379
piR-hsa-1005963	0.0855446	0.256577	3.08859	0.0830726	0.933794	0.997379
piR-hsa-1005973	0.171089	0.617248	3.08859	0.199848	0.8416	0.997379
piR-hsa-1005981	0.635594	-1.39474	1.48411	-0.939779	0.347331	0.997379
piR-hsa-1005995	0.0778694	0.617248	3.08859	0.199848	0.8416	0.997379
piR-hsa-1005996	0.0418224	-0.344539	3.08859	-0.111552	0.911179	0.997379
piR-hsa-1006012	0.340604	-1.81012	3.07678	-0.588318	0.556319	0.997379
piR-hsa-1006052	0.0855446	0.256577	3.08859	0.0830726	0.933794	0.997379
piR-hsa-1006057	0.0400989	-0.344539	3.08859	-0.111552	0.911179	0.997379
piR-hsa-1006068	0.0999335	-0.584985	3.08859	-0.189402	0.849778	0.997379
piR-hsa-1006071	0.164776	1.29104	3.0828	0.418787	0.675372	0.997379
piR-hsa-1006072	0.893197	2.55929	2.43448	1.05127	0.293135	0.997379
piR-hsa-1006073	0.0795191	-0.584985	3.08859	-0.189402	0.849778	0.997379
piR-hsa-1006086	0.0454578	0.256577	3.08859	0.0830726	0.933794	0.997379
piR-hsa-1006100	0.0443266	0.256577	3.08859	0.0830726	0.933794	0.997379
piR-hsa-1006108	0.0855446	0.256577	3.08859	0.0830726	0.933794	0.997379
piR-hsa-1006125	0.20597	1.54368	3.0737	0.502221	0.615512	0.997379
piR-hsa-100613	0.0855446	0.256577	3.08859	0.0830726	0.933794	0.997379
piR-hsa-100614	0.187068	-1.06588	2.77931	-0.383505	0.701346	0.997379
piR-hsa-1006143	0.0676409	-0.344539	3.08859	-0.111552	0.911179	0.997379
piR-hsa-1006157	0.108235	-0.584985	3.08859	-0.189402	0.849778	0.997379
piR-hsa-1006178	0.0418224	-0.344539	3.08859	-0.111552	0.911179	0.997379
piR-hsa-1006196	0.0420144	0.256577	3.08859	0.0830726	0.933794	0.997379
piR-hsa-100620	0.381755	0.993346	1.95313	0.508591	0.611039	0.997379
piR-hsa-1006202	0.0418224	-0.344539	3.08859	-0.111552	0.911179	0.997379
piR-hsa-1006209	0.0378449	-0.344539	3.08859	-0.111552	0.911179	0.997379
piR-hsa-1006212	0.0443266	0.256577	3.08859	0.0830726	0.933794	0.997379
piR-hsa-1006215	0.318076	-1.72279	3.07898	-0.559531	0.5758	0.997379
piR-hsa-1006224	0.0400989	-0.344539	3.08859	-0.111552	0.911179	0.997379
piR-hsa-1006230	0.0375345	-0.344539	3.08859	-0.111552	0.911179	0.997379
piR-hsa-1006235	0.126407	-0.344539	3.08859	-0.111552	0.911179	0.997379
piR-hsa-1006261	0.0670855	0.617248	3.08859	0.199848	0.8416	0.997379
piR-hsa-100627	0.288358	1.96667	3.05898	0.642918	0.520277	0.997379
piR-hsa-1006272	0.041194	0.256577	3.08859	0.0830726	0.933794	0.997379
piR-hsa-1006290	0.0420144	0.256577	3.08859	0.0830726	0.933794	0.997379
piR-hsa-1006292	0.126407	-0.344539	3.08859	-0.111552	0.911179	0.997379
piR-hsa-1006299	0.350118	2.19455	3.05223	0.719	0.472141	0.997379
piR-hsa-1006313	0.0474304	0.256577	3.08859	0.0830726	0.933794	0.997379
piR-hsa-1006314	0.0541177	-0.344539	3.08859	-0.111552	0.911179	0.997379
piR-hsa-100633	0.224679	1.63849	3.07046	0.53363	0.593597	0.997379
piR-hsa-1006339	0.0378449	-0.344539	3.08859	-0.111552	0.911179	0.997379
piR-hsa-1006353	0.517665	0.206318	1.90229	0.108458	0.913632	0.997379
piR-hsa-1006357	0.0418224	-0.344539	3.08859	-0.111552	0.911179	0.997379
piR-hsa-1006361	0.202923	-0.825431	3.08859	-0.267252	0.789275	0.997379
piR-hsa-1006369	0	0	0	0	1	NA
piR-hsa-1006376	0.13298	0.997669	3.08739	0.323143	0.746587	0.997379
piR-hsa-1006387	0.100628	0.923608	3.08789	0.299107	0.764859	0.997379
piR-hsa-1006393	0.161142	-0.825431	3.08859	-0.267252	0.789275	0.997379
piR-hsa-1006400	0.528137	1.65758	1.83588	0.902882	0.366589	0.997379
piR-hsa-1006410	0.115811	-0.584985	3.08859	-0.189402	0.849778	0.997379
piR-hsa-1006436	0.0378449	-0.344539	3.08859	-0.111552	0.911179	0.997379
piR-hsa-100644	0.0375345	-0.344539	3.08859	-0.111552	0.911179	0.997379
piR-hsa-1006469	0.0375345	-0.344539	3.08859	-0.111552	0.911179	0.997379
piR-hsa-100647	0	0	0	0	1	NA
piR-hsa-1006476	0.0579054	-0.344539	3.08859	-0.111552	0.911179	0.997379
piR-hsa-1006483	0.0474304	0.256577	3.08859	0.0830726	0.933794	0.997379
piR-hsa-1006486	0.0855446	0.256577	3.08859	0.0830726	0.933794	0.997379
piR-hsa-1006487	0.0840287	0.617248	3.08859	0.199848	0.8416	0.997379
piR-hsa-1006488	0.0499667	-0.344539	3.08859	-0.111552	0.911179	0.997379
piR-hsa-1006492	0.0397596	-0.344539	3.08859	-0.111552	0.911179	0.997379
piR-hsa-1006493	0.247164	1.76864	3.0656	0.57693	0.563987	0.997379
piR-hsa-1006496	0.0990993	0.0161313	3.08859	0.00522286	0.995833	0.997379
piR-hsa-1006497	0.0541177	-0.344539	3.08859	-0.111552	0.911179	0.997379
piR-hsa-1006518	0.35927	-1.36212	3.07898	-0.442391	0.658206	0.997379
piR-hsa-1006523	0.052907	-0.344539	3.08859	-0.111552	0.911179	0.997379
piR-hsa-1006528	0.199403	0.482835	2.75185	0.175458	0.860719	0.997379
piR-hsa-1006544	0	0	0	0	1	NA
piR-hsa-1006546	0.0420144	0.256577	3.08859	0.0830726	0.933794	0.997379
piR-hsa-1006556	0.336115	2.16297	3.05322	0.708421	0.478684	0.997379
piR-hsa-1006561	0	0	0	0	1	NA
piR-hsa-100658	0.774039	-0.042676	2.30695	-0.0184988	0.985241	0.997379
piR-hsa-1006609	0.0984519	0.0161313	3.08859	0.00522286	0.995833	0.997379
piR-hsa-1006619	0.0397596	-0.344539	3.08859	-0.111552	0.911179	0.997379
piR-hsa-1006623	0.336115	2.16297	3.05322	0.708421	0.478684	0.997379
piR-hsa-1006627	0.803046	-2.43343	2.51564	-0.96732	0.333384	0.997379
piR-hsa-1006639	0.0855446	0.256577	3.08859	0.0830726	0.933794	0.997379
piR-hsa-100666	0.0397596	-0.344539	3.08859	-0.111552	0.911179	0.997379
piR-hsa-1006661	0.132395	0.376802	3.08859	0.121998	0.902901	0.997379
piR-hsa-1006668	0.0474304	0.256577	3.08859	0.0830726	0.933794	0.997379
piR-hsa-1006669	0.0579054	-0.344539	3.08859	-0.111552	0.911179	0.997379
piR-hsa-100669	0.0418224	-0.344539	3.08859	-0.111552	0.911179	0.997379
piR-hsa-1006697	0.0335427	0.256577	3.08859	0.0830726	0.933794	0.997379
piR-hsa-100670	1.10864	3.8761	2.60718	1.4867	0.137094	0.997379
piR-hsa-1006703	0.13298	0.997669	3.08739	0.323143	0.746587	0.997379
piR-hsa-1006715	0.0400989	-0.344539	3.08859	-0.111552	0.911179	0.997379
piR-hsa-100672	0.0818611	0.0161313	3.08859	0.00522286	0.995833	0.997379
piR-hsa-1006731	0.855446	3.47341	3.02355	1.14879	0.250645	0.997379
piR-hsa-1006738	0.0378449	-0.344539	3.08859	-0.111552	0.911179	0.997379
piR-hsa-1006741	0.0375345	-0.344539	3.08859	-0.111552	0.911179	0.997379
piR-hsa-1006743	0.256634	0.997669	3.08739	0.323143	0.746587	0.997379
piR-hsa-1006759	0.0676409	-0.344539	3.08859	-0.111552	0.911179	0.997379
piR-hsa-1006762	0.0420144	0.256577	3.08859	0.0830726	0.933794	0.997379
piR-hsa-1006775	0.051637	-0.344539	3.08859	-0.111552	0.911179	0.997379
piR-hsa-100678	0.0375345	-0.344539	3.08859	-0.111552	0.911179	0.997379
piR-hsa-1006780	0.0397596	-0.344539	3.08859	-0.111552	0.911179	0.997379
piR-hsa-1006793	0.0541177	-0.344539	3.08859	-0.111552	0.911179	0.997379
piR-hsa-10068	0.0676409	-0.344539	3.08859	-0.111552	0.911179	0.997379
piR-hsa-1006826	0.560222	-1.94581	2.97358	-0.654367	0.512875	0.997379
piR-hsa-1006835	0.26596	1.85719	3.06253	0.606425	0.544233	0.997379
piR-hsa-1006836	0.437355	-2.12658	3.06924	-0.69287	0.488391	0.997379
piR-hsa-1006846	0.408567	1.60744	2.40228	0.669132	0.503412	0.997379
piR-hsa-1006848	0.0823879	0.617248	3.08859	0.199848	0.8416	0.997379
piR-hsa-1006858	0.164273	0.376802	3.08859	0.121998	0.902901	0.997379
piR-hsa-1006861	0.051637	-0.344539	3.08859	-0.111552	0.911179	0.997379
piR-hsa-1006876	0.0335427	0.256577	3.08859	0.0830726	0.933794	0.997379
piR-hsa-1006882	0.0454578	0.256577	3.08859	0.0830726	0.933794	0.997379
piR-hsa-1006885	0.173716	-0.825431	3.08859	-0.267252	0.789275	0.997379
piR-hsa-100689	0.115811	-0.584985	3.08859	-0.189402	0.849778	0.997379
piR-hsa-10069	0.0400989	-0.344539	3.08859	-0.111552	0.911179	0.997379
piR-hsa-1006916	0.0909156	0.617248	3.08859	0.199848	0.8416	0.997379
piR-hsa-1006918	0.0335427	0.256577	3.08859	0.0830726	0.933794	0.997379
piR-hsa-1006935	0.177307	1.36464	3.08016	0.443042	0.657736	0.997379
piR-hsa-1006939	0.568979	-2.46509	2.92847	-0.841766	0.399919	0.997379
piR-hsa-100694	0.189225	-1.23802	3.08735	-0.400999	0.688421	0.997379
piR-hsa-1006945	0.0855446	0.256577	3.08859	0.0830726	0.933794	0.997379
piR-hsa-1006949	0.0474304	0.256577	3.08859	0.0830726	0.933794	0.997379
piR-hsa-1006956	0.041194	0.256577	3.08859	0.0830726	0.933794	0.997379
piR-hsa-1006963	0.0378449	-0.344539	3.08859	-0.111552	0.911179	0.997379
piR-hsa-1006979	0.26596	1.85719	3.06253	0.606425	0.544233	0.997379
piR-hsa-1006995	0.0443266	0.256577	3.08859	0.0830726	0.933794	0.997379
piR-hsa-100701	0.908931	3.58982	2.66372	1.34767	0.177763	0.997379
piR-hsa-1007012	0.0499667	-0.344539	3.08859	-0.111552	0.911179	0.997379
piR-hsa-1007016	0.0378449	-0.344539	3.08859	-0.111552	0.911179	0.997379
piR-hsa-1007025	0.12202	-0.825431	3.08859	-0.267252	0.789275	0.997379
piR-hsa-1007046	0.041194	0.256577	3.08859	0.0830726	0.933794	0.997379
piR-hsa-100705	0.378308	-0.892021	2.48145	-0.359475	0.719239	0.997379
piR-hsa-1007072	0.167048	-0.464761	3.08859	-0.150477	0.880389	0.997379
piR-hsa-1007073	0.18674	0.136357	2.7806	0.0490388	0.960888	0.997379
piR-hsa-1007078	0.135511	0.0161313	3.08859	0.00522286	0.995833	0.997379
piR-hsa-1007092	0.413096	-2.0307	3.07148	-0.66115	0.508516	0.997379
piR-hsa-1007101	0.0541177	-0.344539	3.08859	-0.111552	0.911179	0.997379
piR-hsa-1007114	0.420871	0.829005	3.01379	0.275071	0.783262	0.997379
piR-hsa-1007129	0.147364	-0.224315	3.08859	-0.0726269	0.942103	0.997379
piR-hsa-1007131	0.0418224	-0.344539	3.08859	-0.111552	0.911179	0.997379
piR-hsa-1007138	0.383202	0.0327504	1.96214	0.0166911	0.986683	0.997379
piR-hsa-1007144	0.041194	0.256577	3.08859	0.0830726	0.933794	0.997379
piR-hsa-1007148	0.0836448	-0.584985	3.08859	-0.189402	0.849778	0.997379
piR-hsa-1007164	0.0499667	-0.344539	3.08859	-0.111552	0.911179	0.997379
piR-hsa-1007168	0.178498	1.3898	3.07921	0.451349	0.651738	0.997379
piR-hsa-1007171	0.0541177	-0.344539	3.08859	-0.111552	0.911179	0.997379
piR-hsa-1007172	0.198798	-1.27549	3.0868	-0.413208	0.679454	0.997379
piR-hsa-1007174	0.0474304	0.256577	3.08859	0.0830726	0.933794	0.997379
piR-hsa-1007177	0.0443266	0.256577	3.08859	0.0830726	0.933794	0.997379
piR-hsa-1007184	0.075069	-0.584985	3.08859	-0.189402	0.849778	0.997379
piR-hsa-1007189	0.423903	0.136356	2.95416	0.0461575	0.963185	0.997379
piR-hsa-1007195	0.403387	-0.641941	3.07954	-0.208454	0.834875	0.997379
piR-hsa-1007197	0.0335427	0.256577	3.08859	0.0830726	0.933794	0.997379
piR-hsa-1007218	0.420144	2.48131	3.04348	0.815285	0.414909	0.997379
piR-hsa-1007232	2.65942	2.83114	1.98072	1.42935	0.152904	0.997379
piR-hsa-1007236	0	0	0	0	1	NA
piR-hsa-1007249	1.88795	1.18005	1.3337	0.8848	0.376264	0.997379
piR-hsa-1007257	0.123582	0.997669	3.08739	0.323143	0.746587	0.997379
piR-hsa-1007264	0.119279	-0.825431	3.08859	-0.267252	0.789275	0.997379
piR-hsa-1007273	0.051637	-0.344539	3.08859	-0.111552	0.911179	0.997379
piR-hsa-1007287	0.051637	-0.344539	3.08859	-0.111552	0.911179	0.997379
piR-hsa-1007288	0.051637	-0.344539	3.08859	-0.111552	0.911179	0.997379
piR-hsa-100730	0.0443266	0.256577	3.08859	0.0830726	0.933794	0.997379
piR-hsa-1007308	0.256634	0.997669	3.08739	0.323143	0.746587	0.997379
piR-hsa-1007314	0.0397596	-0.344539	3.08859	-0.111552	0.911179	0.997379
piR-hsa-1007318	0.153082	-0.224315	3.08859	-0.0726269	0.942103	0.997379
piR-hsa-1007329	0.0474304	0.256577	3.08859	0.0830726	0.933794	0.997379
piR-hsa-1007330	0.195036	0.757223	3.08739	0.245263	0.806253	0.997379
piR-hsa-1007331	0.041194	0.256577	3.08859	0.0830726	0.933794	0.997379
piR-hsa-1007349	0.0579054	-0.344539	3.08859	-0.111552	0.911179	0.997379
piR-hsa-1007354	0.0335427	0.256577	3.08859	0.0830726	0.933794	0.997379
piR-hsa-1007357	0.229481	1.1957	3.07749	0.388533	0.697622	0.997379
piR-hsa-1007363	0.0420144	0.256577	3.08859	0.0830726	0.933794	0.997379
piR-hsa-1007365	0.0420144	0.256577	3.08859	0.0830726	0.933794	0.997379
piR-hsa-1007368	0.0756898	-0.584985	3.08859	-0.189402	0.849778	0.997379
piR-hsa-1007370	0.0961321	0.0161313	3.08859	0.00522286	0.995833	0.997379
piR-hsa-1007395	0.489863	2.33901	2.2895	1.02163	0.306958	0.997379
piR-hsa-1007397	0.168825	-0.224315	3.08859	-0.0726269	0.942103	0.997379
piR-hsa-1007410	0.0776334	-0.584985	3.08859	-0.189402	0.849778	0.997379
piR-hsa-1007418	0.40847	2.41888	3.04525	0.794315	0.427012	0.997379
piR-hsa-1007422	0.0418224	-0.344539	3.08859	-0.111552	0.911179	0.997379
piR-hsa-1007426	0.0418224	-0.344539	3.08859	-0.111552	0.911179	0.997379
piR-hsa-1007428	0.0499667	-0.344539	3.08859	-0.111552	0.911179	0.997379
piR-hsa-1007436	0.0400989	-0.344539	3.08859	-0.111552	0.911179	0.997379
piR-hsa-100746	0.129871	0.617248	3.08859	0.199848	0.8416	0.997379
piR-hsa-1007469	0.0670855	0.617248	3.08859	0.199848	0.8416	0.997379
piR-hsa-1007477	0.501869	-2.30571	3.06543	-0.752165	0.451952	0.997379
piR-hsa-1007489	0.0443266	0.256577	3.08859	0.0830726	0.933794	0.997379
piR-hsa-1007492	0	0	0	0	1	NA
piR-hsa-1007495	0.0375345	-0.344539	3.08859	-0.111552	0.911179	0.997379
piR-hsa-1007510	0.258185	-1.39636	3.08504	-0.452624	0.65082	0.997379
piR-hsa-100752	0.0855446	0.256577	3.08859	0.0830726	0.933794	0.997379
piR-hsa-1007533	0.0855446	0.256577	3.08859	0.0830726	0.933794	0.997379
piR-hsa-1007558	0.041194	0.256577	3.08859	0.0830726	0.933794	0.997379
piR-hsa-1007567	0.0378449	-0.344539	3.08859	-0.111552	0.911179	0.997379
piR-hsa-100757	0.153217	-0.224315	3.08859	-0.0726269	0.942103	0.997379
piR-hsa-1007580	0.0420144	0.256577	3.08859	0.0830726	0.933794	0.997379
piR-hsa-1007585	0.041194	0.256577	3.08859	0.0830726	0.933794	0.997379
piR-hsa-1007590	0.0897844	0.617248	3.08859	0.199848	0.8416	0.997379
piR-hsa-1007601	0.0443266	0.256577	3.08859	0.0830726	0.933794	0.997379
piR-hsa-1007604	0.0756898	-0.584985	3.08859	-0.189402	0.849778	0.997379
piR-hsa-1007606	0.0713876	0.0161313	3.08859	0.00522286	0.995833	0.997379
piR-hsa-1007618	0.0375345	-0.344539	3.08859	-0.111552	0.911179	0.997379
piR-hsa-1007625	0.0418224	-0.344539	3.08859	-0.111552	0.911179	0.997379
piR-hsa-100763	0.0823879	0.617248	3.08859	0.199848	0.8416	0.997379
piR-hsa-1007630	0.0397596	-0.344539	3.08859	-0.111552	0.911179	0.997379
piR-hsa-1007631	0.0443266	0.256577	3.08859	0.0830726	0.933794	0.997379
piR-hsa-1007634	0.167674	0.136356	3.08859	0.0441482	0.964786	0.997379
piR-hsa-100764	0.261783	-0.344536	2.59297	-0.132873	0.894294	0.997379
piR-hsa-1007645	0.0474304	0.256577	3.08859	0.0830726	0.933794	0.997379
piR-hsa-100765	0.0378449	-0.344539	3.08859	-0.111552	0.911179	0.997379
piR-hsa-1007657	0.179247	-1.06588	3.08859	-0.345101	0.730018	0.997379
piR-hsa-1007661	0.0378449	-0.344539	3.08859	-0.111552	0.911179	0.997379
piR-hsa-1007662	0.0400989	-0.344539	3.08859	-0.111552	0.911179	0.997379
piR-hsa-1007663	0.274344	0.202269	3.08789	0.0655039	0.947773	0.997379
piR-hsa-1007666	0.0999335	-0.584985	3.08859	-0.189402	0.849778	0.997379
piR-hsa-1007696	0.0676409	-0.344539	3.08859	-0.111552	0.911179	0.997379
piR-hsa-1007697	0.125304	0.0161313	3.08859	0.00522286	0.995833	0.997379
piR-hsa-1007705	0.0454578	0.256577	3.08859	0.0830726	0.933794	0.997379
piR-hsa-1007708	0.454139	-2.17941	3.06807	-0.710353	0.477485	0.997379
piR-hsa-1007723	0.112603	-0.825431	3.08859	-0.267252	0.789275	0.997379
piR-hsa-1007738	0.041194	0.256577	3.08859	0.0830726	0.933794	0.997379
piR-hsa-1007742	0.221633	1.62267	3.07107	0.528371	0.597242	0.997379
piR-hsa-1007755	0.125467	-0.825431	3.08859	-0.267252	0.789275	0.997379
piR-hsa-1007771	0.300276	-1.66086	3.08045	-0.539162	0.589775	0.997379
piR-hsa-1007783	0.0378449	-0.344539	3.08859	-0.111552	0.911179	0.997379
piR-hsa-1007791	0.166506	-0.584985	3.08859	-0.189402	0.849778	0.997379
piR-hsa-1007798	0.0443266	0.256577	3.08859	0.0830726	0.933794	0.997379
piR-hsa-1007803	0.041194	0.256577	3.08859	0.0830726	0.933794	0.997379
piR-hsa-1007807	0.0418224	-0.344539	3.08859	-0.111552	0.911179	0.997379
piR-hsa-1007811	0.0378449	-0.344539	3.08859	-0.111552	0.911179	0.997379
piR-hsa-1007818	0.0499667	-0.344539	3.08859	-0.111552	0.911179	0.997379
piR-hsa-1007821	0.0541177	-0.344539	3.08859	-0.111552	0.911179	0.997379
piR-hsa-1007823	0.0801979	-0.584985	3.08859	-0.189402	0.849778	0.997379
piR-hsa-1007826	0.173716	-0.825431	3.08859	-0.267252	0.789275	0.997379
piR-hsa-1007839	0.0795191	-0.584985	3.08859	-0.189402	0.849778	0.997379
piR-hsa-100784	0.540318	-2.37085	2.61162	-0.907808	0.36398	0.997379
piR-hsa-1007870	15.3204	-1.09408	1.03435	-1.05775	0.290168	0.997379
piR-hsa-1007899	0.520687	2.0079	1.41047	1.42357	0.154572	0.997379
piR-hsa-1007900	0.0836448	-0.584985	3.08859	-0.189402	0.849778	0.997379
piR-hsa-1007907	0.171089	0.617248	3.08859	0.199848	0.8416	0.997379
piR-hsa-1007911	0.0335427	0.256577	3.08859	0.0830726	0.933794	0.997379
piR-hsa-1007913	0.12202	-0.825431	3.08859	-0.267252	0.789275	0.997379
piR-hsa-1007919	0.0400989	-0.344539	3.08859	-0.111552	0.911179	0.997379
piR-hsa-1007925	0.0375345	-0.344539	3.08859	-0.111552	0.911179	0.997379
piR-hsa-1007926	0.0397596	-0.344539	3.08859	-0.111552	0.911179	0.997379
piR-hsa-1007932	0.0499667	-0.344539	3.08859	-0.111552	0.911179	0.997379
piR-hsa-1007936	0.0375345	-0.344539	3.08859	-0.111552	0.911179	0.997379
piR-hsa-1007952	0.375764	1.06449	2.75263	0.386717	0.698965	0.997379
piR-hsa-1007955	0.0400989	-0.344539	3.08859	-0.111552	0.911179	0.997379
piR-hsa-1007963	0.0541177	-0.344539	3.08859	-0.111552	0.911179	0.997379
piR-hsa-1007970	0.234799	1.7177	3.06745	0.559976	0.575496	0.997379
piR-hsa-1007972	0.0583529	0.256577	3.08859	0.0830726	0.933794	0.997379
piR-hsa-1007978	0.53192	2.81727	3.03518	0.928207	0.3533	0.997379
piR-hsa-100798	0.238899	1.26984	2.62847	0.483112	0.629016	0.997379
piR-hsa-1007984	0.126407	-0.344539	3.08859	-0.111552	0.911179	0.997379
piR-hsa-100800	0.348943	-0.808086	3.08317	-0.262096	0.793248	0.997379
piR-hsa-1008005	0.0443266	0.256577	3.08859	0.0830726	0.933794	0.997379
piR-hsa-1008008	0.684357	3.14559	3.02871	1.03859	0.298994	0.997379
piR-hsa-1008022	0	0	0	0	1	NA
piR-hsa-1008040	0.041194	0.256577	3.08859	0.0830726	0.933794	0.997379
piR-hsa-1008045	0.041194	0.256577	3.08859	0.0830726	0.933794	0.997379
piR-hsa-1008056	0.0790005	0.617248	3.08859	0.199848	0.8416	0.997379
piR-hsa-1008060	0.0378449	-0.344539	3.08859	-0.111552	0.911179	0.997379
piR-hsa-1008061	0.0420144	0.256577	3.08859	0.0830726	0.933794	0.997379
piR-hsa-1008076	0.0823879	0.617248	3.08859	0.199848	0.8416	0.997379
piR-hsa-1008098	0.119279	-0.825431	3.08859	-0.267252	0.789275	0.997379
piR-hsa-100810	0.247725	0.829025	2.99866	0.276465	0.782191	0.997379
piR-hsa-1008108	0.0499667	-0.344539	3.08859	-0.111552	0.911179	0.997379
piR-hsa-1008116	0.0418224	-0.344539	3.08859	-0.111552	0.911179	0.997379
piR-hsa-100812	0.0378449	-0.344539	3.08859	-0.111552	0.911179	0.997379
piR-hsa-1008122	0.154293	0.376802	3.08859	0.121998	0.902901	0.997379
piR-hsa-1008137	0.075069	-0.584985	3.08859	-0.189402	0.849778	0.997379
piR-hsa-1008142	0.123582	0.997669	3.08739	0.323143	0.746587	0.997379
piR-hsa-1008160	0	0	0	0	1	NA
piR-hsa-1008164	0.0474304	0.256577	3.08859	0.0830726	0.933794	0.997379
piR-hsa-1008172	0.0855446	0.256577	3.08859	0.0830726	0.933794	0.997379
piR-hsa-1008179	0.0801979	-0.584985	3.08859	-0.189402	0.849778	0.997379
piR-hsa-1008182	0.051637	-0.344539	3.08859	-0.111552	0.911179	0.997379
piR-hsa-1008189	2.07009	0.741635	0.764765	0.969755	0.332169	0.997379
piR-hsa-1008199	0.0541177	-0.344539	3.08859	-0.111552	0.911179	0.997379
piR-hsa-1008234	0.0541177	-0.344539	3.08859	-0.111552	0.911179	0.997379
piR-hsa-1008248	0.0375345	-0.344539	3.08859	-0.111552	0.911179	0.997379
piR-hsa-1008249	0.0418224	-0.344539	3.08859	-0.111552	0.911179	0.997379
piR-hsa-100825	0.33254	1.70699	2.43899	0.699875	0.484005	0.997379
piR-hsa-1008259	0.0499667	-0.344539	3.08859	-0.111552	0.911179	0.997379
piR-hsa-100826	0.0579054	-0.344539	3.08859	-0.111552	0.911179	0.997379
piR-hsa-1008260	0.0579054	-0.344539	3.08859	-0.111552	0.911179	0.997379
piR-hsa-100827	0	0	0	0	1	NA
piR-hsa-1008274	0.0400989	-0.344539	3.08859	-0.111552	0.911179	0.997379
piR-hsa-10083	0.0375345	-0.344539	3.08859	-0.111552	0.911179	0.997379
piR-hsa-100830	0.0676409	-0.344539	3.08859	-0.111552	0.911179	0.997379
piR-hsa-100832	0.0849649	0.0161313	3.08859	0.00522286	0.995833	0.997379
piR-hsa-1008324	0.075069	-0.584985	3.08859	-0.189402	0.849778	0.997379
piR-hsa-1008343	0.0418224	-0.344539	3.08859	-0.111552	0.911179	0.997379
piR-hsa-1008347	0.636959	-2.60365	3.06004	-0.850854	0.394851	0.997379
piR-hsa-1008350	0.0954245	0.0161313	3.08859	0.00522286	0.995833	0.997379
piR-hsa-1008354	0.0579054	-0.344539	3.08859	-0.111552	0.911179	0.997379
piR-hsa-1008357	0.0400989	-0.344539	3.08859	-0.111552	0.911179	0.997379
piR-hsa-1008374	0.87507	0.49814	1.27025	0.39216	0.69494	0.997379
piR-hsa-1008382	0.117704	-0.224315	3.08859	-0.0726269	0.942103	0.997379
piR-hsa-1008390	0.794453	1.76209	2.5344	0.695269	0.486887	0.997379
piR-hsa-1008398	0.389541	0.695476	2.71372	0.256282	0.797733	0.997379
piR-hsa-1008413	0.658169	-0.640829	2.12479	-0.301596	0.76296	0.997379
piR-hsa-1008430	0.307068	-1.16156	3.08329	-0.376729	0.706375	0.997379
piR-hsa-1008434	0.252814	1.79834	2.56203	0.701919	0.482729	0.997379
piR-hsa-1008439	0.11126	0.0161313	3.08859	0.00522286	0.995833	0.997379
piR-hsa-1008447	0.21506	0.376802	3.08859	0.121998	0.902901	0.997379
piR-hsa-100845	0.0400989	-0.344539	3.08859	-0.111552	0.911179	0.997379
piR-hsa-1008450	0.0886533	0.617248	3.08859	0.199848	0.8416	0.997379
piR-hsa-1008451	0.0335427	0.256577	3.08859	0.0830726	0.933794	0.997379
piR-hsa-1008452	0.0378449	-0.344539	3.08859	-0.111552	0.911179	0.997379
piR-hsa-1008454	0.0400989	-0.344539	3.08859	-0.111552	0.911179	0.997379
piR-hsa-1008456	0.125467	-0.825431	3.08859	-0.267252	0.789275	0.997379
piR-hsa-1008468	0.119279	-0.825431	3.08859	-0.267252	0.789275	0.997379
piR-hsa-1008469	0.326578	0.247336	2.50665	0.098672	0.921399	0.997379
piR-hsa-100848	1.20168	-2.24586	1.60522	-1.3991	0.161782	0.997379
piR-hsa-1008482	0.0443266	0.256577	3.08859	0.0830726	0.933794	0.997379
piR-hsa-1008500	0.0378449	-0.344539	3.08859	-0.111552	0.911179	0.997379
piR-hsa-1008505	0.0375345	-0.344539	3.08859	-0.111552	0.911179	0.997379
piR-hsa-1008506	0.362724	0.929628	1.96505	0.473081	0.636155	0.997379
piR-hsa-1008533	0.0855446	0.256577	3.08859	0.0830726	0.933794	0.997379
piR-hsa-100854	0.0957503	-0.584985	3.08859	-0.189402	0.849778	0.997379
piR-hsa-1008541	0.237152	1.70354	3.06798	0.555266	0.578713	0.997379
piR-hsa-1008542	0.0866518	0.617248	3.08859	0.199848	0.8416	0.997379
piR-hsa-1008548	0.0375345	-0.344539	3.08859	-0.111552	0.911179	0.997379
piR-hsa-1008549	0.137182	0.0161313	3.08859	0.00522286	0.995833	0.997379
piR-hsa-100855	0.0400989	-0.344539	3.08859	-0.111552	0.911179	0.997379
piR-hsa-1008551	0.302759	-1.66964	3.08024	-0.542048	0.587785	0.997379
piR-hsa-1008552	0.300586	-1.66196	3.08042	-0.539524	0.589526	0.997379
piR-hsa-1008560	0.0474304	0.256577	3.08859	0.0830726	0.933794	0.997379
piR-hsa-1008565	0.0855446	0.256577	3.08859	0.0830726	0.933794	0.997379
piR-hsa-1008579	0.0836448	-0.584985	3.08859	-0.189402	0.849778	0.997379
piR-hsa-100859	0.0474304	0.256577	3.08859	0.0830726	0.933794	0.997379
piR-hsa-1008604	0.454139	-2.17941	3.06807	-0.710353	0.477485	0.997379
piR-hsa-1008612	0.0397596	-0.344539	3.08859	-0.111552	0.911179	0.997379
piR-hsa-1008634	0.216959	1.59953	3.07183	0.520709	0.602569	0.997379
piR-hsa-1008646	0.202923	-0.825431	3.08859	-0.267252	0.789275	0.997379
piR-hsa-100866	0.0443266	0.256577	3.08859	0.0830726	0.933794	0.997379
piR-hsa-1008666	0.477115	-2.2417	3.06674	-0.730973	0.464796	0.997379
piR-hsa-1008679	0.503726	2.74231	2.90245	0.944828	0.344747	0.997379
piR-hsa-1008684	0.092831	0.0161313	3.08859	0.00522286	0.995833	0.997379
piR-hsa-1008692	0.041194	0.256577	3.08859	0.0830726	0.933794	0.997379
piR-hsa-1008693	0.247164	1.76864	3.0656	0.57693	0.563987	0.997379
piR-hsa-1008700	0.0400989	-0.344539	3.08859	-0.111552	0.911179	0.997379
piR-hsa-1008710	0.0886533	0.617248	3.08859	0.199848	0.8416	0.997379
piR-hsa-1008715	0.125467	-0.825431	3.08859	-0.267252	0.789275	0.997379
piR-hsa-1008724	0.247164	1.76864	3.0656	0.57693	0.563987	0.997379
piR-hsa-100873	0.131459	0.997669	3.08739	0.323143	0.746587	0.997379
piR-hsa-1008750	0.0443266	0.256577	3.08859	0.0830726	0.933794	0.997379
piR-hsa-1008755	0.729613	-2.79303	2.87269	-0.97227	0.330916	0.997379
piR-hsa-100876	0.0474304	0.256577	3.08859	0.0830726	0.933794	0.997379
piR-hsa-1008761	0.0823879	0.617248	3.08859	0.199848	0.8416	0.997379
piR-hsa-1008762	0.0499667	-0.344539	3.08859	-0.111552	0.911179	0.997379
piR-hsa-1008772	0.0474304	0.256577	3.08859	0.0830726	0.933794	0.997379
piR-hsa-1008787	0.563103	1.18324	2.63633	0.448821	0.653561	0.997379
piR-hsa-1008789	0.0375345	-0.344539	3.08859	-0.111552	0.911179	0.997379
piR-hsa-1008792	0.238294	-0.104088	2.34139	-0.0444556	0.964541	0.997379
piR-hsa-1008806	0.120297	-0.825431	3.08859	-0.267252	0.789275	0.997379
piR-hsa-1008816	1.02217	0.0847045	2.85808	0.0296368	0.976357	0.997379
piR-hsa-1008819	0.112603	-0.825431	3.08859	-0.267252	0.789275	0.997379
piR-hsa-100882	0.0909156	0.617248	3.08859	0.199848	0.8416	0.997379
piR-hsa-1008846	0.0400989	-0.344539	3.08859	-0.111552	0.911179	0.997379
piR-hsa-100885	0.383777	0.607523	1.65379	0.367353	0.713356	0.997379
piR-hsa-1008864	0.0400989	-0.344539	3.08859	-0.111552	0.911179	0.997379
piR-hsa-1008871	0.0378449	-0.344539	3.08859	-0.111552	0.911179	0.997379
piR-hsa-1008881	0.231621	-1.06588	3.08859	-0.345101	0.730018	0.997379
piR-hsa-1008889	0.349921	-1.82028	3.07653	-0.591667	0.554074	0.997379
piR-hsa-1008899	0.0541177	-0.344539	3.08859	-0.111552	0.911179	0.997379
piR-hsa-1008911	0.816147	-0.815219	2.303	-0.353981	0.723353	0.997379
piR-hsa-1008915	0.0400989	-0.344539	3.08859	-0.111552	0.911179	0.997379
piR-hsa-1008918	0.041194	0.256577	3.08859	0.0830726	0.933794	0.997379
piR-hsa-1008919	0.120297	-0.825431	3.08859	-0.267252	0.789275	0.997379
piR-hsa-1008927	0.40155	-1.98253	3.07265	-0.645216	0.518787	0.997379
piR-hsa-1008934	0.0418224	-0.344539	3.08859	-0.111552	0.911179	0.997379
piR-hsa-100895	0.114836	0.376802	3.08859	0.121998	0.902901	0.997379
piR-hsa-1008950	0.0499667	-0.344539	3.08859	-0.111552	0.911179	0.997379
piR-hsa-1008958	2.53981	1.83378	1.89281	0.968811	0.332639	0.997379
piR-hsa-1008967	0.051637	-0.344539	3.08859	-0.111552	0.911179	0.997379
piR-hsa-100897	0.168057	1.30981	3.08219	0.42496	0.670865	0.997379
piR-hsa-1008988	0.051637	-0.344539	3.08859	-0.111552	0.911179	0.997379
piR-hsa-1009024	0.0400989	-0.344539	3.08859	-0.111552	0.911179	0.997379
piR-hsa-1009031	0.174802	0.757223	3.08739	0.245263	0.806253	0.997379
piR-hsa-100904	0.0397596	-0.344539	3.08859	-0.111552	0.911179	0.997379
piR-hsa-1009041	0.0855446	0.256577	3.08859	0.0830726	0.933794	0.997379
piR-hsa-1009042	0.126407	-0.344539	3.08859	-0.111552	0.911179	0.997379
piR-hsa-1009044	0.191501	-1.06588	3.08859	-0.345101	0.730018	0.997379
piR-hsa-1009068	0.0948608	0.617248	3.08859	0.199848	0.8416	0.997379
piR-hsa-1009071	0.091736	-0.584985	3.08859	-0.189402	0.849778	0.997379
piR-hsa-1009077	1.26407	-3.53098	3.0472	-1.15876	0.246554	0.997379
piR-hsa-1009081	0.0418224	-0.344539	3.08859	-0.111552	0.911179	0.997379
piR-hsa-1009085	0.041194	0.256577	3.08859	0.0830726	0.933794	0.997379
piR-hsa-1009094	0.0375345	-0.344539	3.08859	-0.111552	0.911179	0.997379
piR-hsa-1009096	0.0886244	0.617248	3.08859	0.199848	0.8416	0.997379
piR-hsa-1009099	0.126407	-0.344539	3.08859	-0.111552	0.911179	0.997379
piR-hsa-1009101	0.0973971	0.0161313	3.08859	0.00522286	0.995833	0.997379
piR-hsa-1009102	0.0443266	0.256577	3.08859	0.0830726	0.933794	0.997379
piR-hsa-1009108	0.0400989	-0.344539	3.08859	-0.111552	0.911179	0.997379
piR-hsa-1009113	0.17838	0.136356	3.08859	0.0441482	0.964786	0.997379
piR-hsa-1009129	0.321227	-0.344536	3.08859	-0.111551	0.911179	0.997379
piR-hsa-1009132	0.0420144	0.256577	3.08859	0.0830726	0.933794	0.997379
piR-hsa-1009138	0.0378449	-0.344539	3.08859	-0.111552	0.911179	0.997379
piR-hsa-1009158	0.0855446	0.256577	3.08859	0.0830726	0.933794	0.997379
piR-hsa-1009163	0.0420144	0.256577	3.08859	0.0830726	0.933794	0.997379
piR-hsa-1009192	0.0335427	0.256577	3.08859	0.0830726	0.933794	0.997379
piR-hsa-1009193	0.0418224	-0.344539	3.08859	-0.111552	0.911179	0.997379
piR-hsa-1009198	0.0454578	0.256577	3.08859	0.0830726	0.933794	0.997379
piR-hsa-1009200	0.0443266	0.256577	3.08859	0.0830726	0.933794	0.997379
piR-hsa-1009211	0.211628	-1.06588	3.08859	-0.345101	0.730018	0.997379
piR-hsa-1009220	0.268898	-0.932211	2.29573	-0.406064	0.684696	0.997379
piR-hsa-1009221	0.0474304	0.256577	3.08859	0.0830726	0.933794	0.997379
piR-hsa-1009226	0.0948608	0.617248	3.08859	0.199848	0.8416	0.997379
piR-hsa-1009228	0.115811	-0.584985	3.08859	-0.189402	0.849778	0.997379
piR-hsa-1009234	0.0796673	-0.584985	3.08859	-0.189402	0.849778	0.997379
piR-hsa-1009241	0.0397596	-0.344539	3.08859	-0.111552	0.911179	0.997379
piR-hsa-1009245	0.0874722	0.617248	3.08859	0.199848	0.8416	0.997379
piR-hsa-1009281	0.0474304	0.256577	3.08859	0.0830726	0.933794	0.997379
piR-hsa-1009287	0.051637	-0.344539	3.08859	-0.111552	0.911179	0.997379
piR-hsa-1009304	0.113535	-0.825431	3.08859	-0.267252	0.789275	0.997379
piR-hsa-1009310	0.0474304	0.256577	3.08859	0.0830726	0.933794	0.997379
piR-hsa-1009342	0.051637	-0.344539	3.08859	-0.111552	0.911179	0.997379
piR-hsa-1009348	0.0378449	-0.344539	3.08859	-0.111552	0.911179	0.997379
piR-hsa-1009357	0.075069	-0.584985	3.08859	-0.189402	0.849778	0.997379
piR-hsa-1009367	0.0454578	0.256577	3.08859	0.0830726	0.933794	0.997379
piR-hsa-1009370	0.48314	-1.6406	3.02028	-0.543194	0.586996	0.997379
piR-hsa-1009382	0.227069	-1.39269	3.08509	-0.451427	0.651682	0.997379
piR-hsa-1009389	0.0499667	-0.344539	3.08859	-0.111552	0.911179	0.997379
piR-hsa-1009394	0.0474304	0.256577	3.08859	0.0830726	0.933794	0.997379
piR-hsa-1009401	0.0335427	0.256577	3.08859	0.0830726	0.933794	0.997379
piR-hsa-1009437	0.051637	-0.344539	3.08859	-0.111552	0.911179	0.997379
piR-hsa-1009440	0.126407	-0.344539	3.08859	-0.111552	0.911179	0.997379
piR-hsa-1009443	0.0378449	-0.344539	3.08859	-0.111552	0.911179	0.997379
piR-hsa-1009455	0.0756898	-0.584985	3.08859	-0.189402	0.849778	0.997379
piR-hsa-1009457	0.0418224	-0.344539	3.08859	-0.111552	0.911179	0.997379
piR-hsa-1009471	0.0375345	-0.344539	3.08859	-0.111552	0.911179	0.997379
piR-hsa-1009476	0.0375345	-0.344539	3.08859	-0.111552	0.911179	0.997379
piR-hsa-1009480	0.0855446	0.256577	3.08859	0.0830726	0.933794	0.997379
piR-hsa-1009485	0.0400989	-0.344539	3.08859	-0.111552	0.911179	0.997379
piR-hsa-1009493	0.0335427	0.256577	3.08859	0.0830726	0.933794	0.997379
piR-hsa-100954	0.242452	-0.920894	2.3503	-0.391819	0.695192	0.997379
piR-hsa-1009540	0.0499667	-0.344539	3.08859	-0.111552	0.911179	0.997379
piR-hsa-100956	0.430994	-0.470843	1.65432	-0.284614	0.77594	0.997379
piR-hsa-1009563	0.256634	0.997669	3.08739	0.323143	0.746587	0.997379
piR-hsa-100957	0.252814	-0.584985	3.08859	-0.189402	0.849778	0.997379
piR-hsa-1009596	0.0855446	0.256577	3.08859	0.0830726	0.933794	0.997379
piR-hsa-100961	0.041194	0.256577	3.08859	0.0830726	0.933794	0.997379
piR-hsa-1009616	0.256634	0.997669	3.08739	0.323143	0.746587	0.997379
piR-hsa-1009627	0.0375345	-0.344539	3.08859	-0.111552	0.911179	0.997379
piR-hsa-1009647	0.0541177	-0.344539	3.08859	-0.111552	0.911179	0.997379
piR-hsa-1009651	0.0474304	0.256577	3.08859	0.0830726	0.933794	0.997379
piR-hsa-1009684	0.0499667	-0.344539	3.08859	-0.111552	0.911179	0.997379
piR-hsa-1009687	0.366339	-1.87046	2.77566	-0.67388	0.500388	0.997379
piR-hsa-100969	0.0443266	0.256577	3.08859	0.0830726	0.933794	0.997379
piR-hsa-1009707	0.491984	-2.28518	3.06585	-0.745365	0.456051	0.997379
piR-hsa-1009720	0.0852753	0.0161313	3.08859	0.00522286	0.995833	0.997379
piR-hsa-1009722	1.86149	-0.0741555	1.05419	-0.0703435	0.94392	0.997379
piR-hsa-1009725	0.0418224	-0.344539	3.08859	-0.111552	0.911179	0.997379
piR-hsa-1009728	0.0855446	0.256577	3.08859	0.0830726	0.933794	0.997379
piR-hsa-1009733	0.113535	-0.825431	3.08859	-0.267252	0.789275	0.997379
piR-hsa-1009738	0.0397596	-0.344539	3.08859	-0.111552	0.911179	0.997379
piR-hsa-1009748	0.075069	-0.584985	3.08859	-0.189402	0.849778	0.997379
piR-hsa-1009764	0.0833027	0.0161313	3.08859	0.00522286	0.995833	0.997379
piR-hsa-1009782	0.202669	-0.104089	2.74146	-0.0379685	0.969713	0.997379
piR-hsa-100979	0.250934	-1.47342	3.08399	-0.477764	0.632818	0.997379
piR-hsa-1009798	0.0375345	-0.344539	3.08859	-0.111552	0.911179	0.997379
piR-hsa-1009803	0.0400989	-0.344539	3.08859	-0.111552	0.911179	0.997379
piR-hsa-1009804	0.0378449	-0.344539	3.08859	-0.111552	0.911179	0.997379
piR-hsa-1009806	0.0579054	-0.344539	3.08859	-0.111552	0.911179	0.997379
piR-hsa-1009814	0.81972	-0.40631	1.47253	-0.275926	0.782605	0.997379
piR-hsa-1009820	0.0579054	-0.344539	3.08859	-0.111552	0.911179	0.997379
piR-hsa-1009847	0.0418224	-0.344539	3.08859	-0.111552	0.911179	0.997379
piR-hsa-1009862	0.0995469	0.617248	3.08859	0.199848	0.8416	0.997379
piR-hsa-1009868	0.0756898	-0.584985	3.08859	-0.189402	0.849778	0.997379
piR-hsa-1009876	0.0335427	0.256577	3.08859	0.0830726	0.933794	0.997379
piR-hsa-1009896	0.948092	2.08796	2.20499	0.946925	0.343677	0.997379
piR-hsa-1009903	0.264914	-1.52943	3.08317	-0.496057	0.619854	0.997379
piR-hsa-1009906	0.230835	-0.104088	2.3587	-0.0441294	0.964801	0.997379
piR-hsa-1009919	0.0378449	-0.344539	3.08859	-0.111552	0.911179	0.997379
piR-hsa-1009929	0.0418224	-0.344539	3.08859	-0.111552	0.911179	0.997379
piR-hsa-1009936	0.0335427	0.256577	3.08859	0.0830726	0.933794	0.997379
piR-hsa-1009938	0.0418224	-0.344539	3.08859	-0.111552	0.911179	0.997379
piR-hsa-1009945	0.0397596	-0.344539	3.08859	-0.111552	0.911179	0.997379
piR-hsa-1009959	0.0474304	0.256577	3.08859	0.0830726	0.933794	0.997379
piR-hsa-100996	0.0855446	0.256577	3.08859	0.0830726	0.933794	0.997379
piR-hsa-1010009	0.583529	2.93698	3.03265	0.968455	0.332817	0.997379
piR-hsa-1010012	0.631083	2.3782	2.50207	0.950493	0.341862	0.997379
piR-hsa-1010021	0.0375345	-0.344539	3.08859	-0.111552	0.911179	0.997379
piR-hsa-1010024	0.0886533	0.617248	3.08859	0.199848	0.8416	0.997379
piR-hsa-1010029	0.0753794	-0.584985	3.08859	-0.189402	0.849778	0.997379
piR-hsa-1010043	0.187672	-1.23206	3.08742	-0.399059	0.68985	0.997379
piR-hsa-1010056	0.125467	-0.825431	3.08859	-0.267252	0.789275	0.997379
piR-hsa-1010063	0.126407	-0.344539	3.08859	-0.111552	0.911179	0.997379
piR-hsa-1010069	0.0375345	-0.344539	3.08859	-0.111552	0.911179	0.997379
piR-hsa-1010089	0.405846	-1.97862	3.07275	-0.643926	0.519623	0.997379
piR-hsa-1010091	1.76959	-1.15985	1.10685	-1.04788	0.294692	0.997379
piR-hsa-101010	0.051637	-0.344539	3.08859	-0.111552	0.911179	0.997379
piR-hsa-1010113	0.0855446	0.256577	3.08859	0.0830726	0.933794	0.997379
piR-hsa-1010116	0.637467	-2.59549	2.89012	-0.898057	0.369155	0.997379
piR-hsa-1010118	0.0397596	-0.344539	3.08859	-0.111552	0.911179	0.997379
piR-hsa-1010119	0.0443266	0.256577	3.08859	0.0830726	0.933794	0.997379
piR-hsa-1010144	0.187672	-1.23206	3.08742	-0.399059	0.68985	0.997379
piR-hsa-1010160	0.0579054	-0.344539	3.08859	-0.111552	0.911179	0.997379
piR-hsa-1010165	0.162353	-0.825431	3.08859	-0.267252	0.789275	0.997379
piR-hsa-101017	0.0676409	-0.344539	3.08859	-0.111552	0.911179	0.997379
piR-hsa-1010175	0.288986	1.52819	3.0656	0.498496	0.618134	0.997379
piR-hsa-1010179	0.569165	2.91154	3.03317	0.959901	0.337105	0.997379
piR-hsa-101018	0.135282	-0.584985	3.08859	-0.189402	0.849778	0.997379
piR-hsa-1010192	0.174944	1.35039	3.08071	0.438336	0.661143	0.997379
piR-hsa-1010197	0.0474304	0.256577	3.08859	0.0830726	0.933794	0.997379
piR-hsa-1010200	0.684357	3.14559	3.02871	1.03859	0.298994	0.997379
piR-hsa-1010202	0.052907	-0.344539	3.08859	-0.111552	0.911179	0.997379
piR-hsa-1010208	0.354613	2.23479	3.0509	0.732502	0.463862	0.997379
piR-hsa-101022	1.17092	-1.89847	1.1727	-1.61888	0.105473	0.997379
piR-hsa-1010228	0.0756898	-0.584985	3.08859	-0.189402	0.849778	0.997379
piR-hsa-1010231	0.471843	2.64703	2.93642	0.901446	0.367351	0.997379
piR-hsa-1010235	0.0733023	0.0161313	3.08859	0.00522286	0.995833	0.997379
piR-hsa-1010244	0.0897844	0.617248	3.08859	0.199848	0.8416	0.997379
piR-hsa-1010268	0.228026	-0.705207	3.02203	-0.233356	0.815485	0.997379
piR-hsa-1010272	0.0375345	-0.344539	3.08859	-0.111552	0.911179	0.997379
piR-hsa-1010273	0.0579054	-0.344539	3.08859	-0.111552	0.911179	0.997379
piR-hsa-1010291	0.0830164	0.0161313	3.08859	0.00522286	0.995833	0.997379
piR-hsa-1010303	0.051637	-0.344539	3.08859	-0.111552	0.911179	0.997379
piR-hsa-1010311	0.0375345	-0.344539	3.08859	-0.111552	0.911179	0.997379
piR-hsa-1010315	0.0378449	-0.344539	3.08859	-0.111552	0.911179	0.997379
piR-hsa-1010326	0.0400989	-0.344539	3.08859	-0.111552	0.911179	0.997379
piR-hsa-1010332	0.103274	-0.584985	3.08859	-0.189402	0.849778	0.997379
piR-hsa-1010358	0.0375345	-0.344539	3.08859	-0.111552	0.911179	0.997379
piR-hsa-1010367	0.0378449	-0.344539	3.08859	-0.111552	0.911179	0.997379
piR-hsa-1010373	0.0335427	0.256577	3.08859	0.0830726	0.933794	0.997379
piR-hsa-1010383	0.127836	0.376802	3.08859	0.121998	0.902901	0.997379
piR-hsa-1010388	0.041194	0.256577	3.08859	0.0830726	0.933794	0.997379
piR-hsa-10104	0.310286	2.05619	3.05626	0.67278	0.501087	0.997379
piR-hsa-101041	0.636959	-2.60365	3.06004	-0.850854	0.394851	0.997379
piR-hsa-1010418	0.252814	-0.584985	3.08859	-0.189402	0.849778	0.997379
piR-hsa-101043	0.0454578	0.256577	3.08859	0.0830726	0.933794	0.997379
piR-hsa-1010430	0.051637	-0.344539	3.08859	-0.111552	0.911179	0.997379
piR-hsa-1010451	0.112603	-0.825431	3.08859	-0.267252	0.789275	0.997379
piR-hsa-1010456	0.0454578	0.256577	3.08859	0.0830726	0.933794	0.997379
piR-hsa-1010458	0.0855446	0.256577	3.08859	0.0830726	0.933794	0.997379
piR-hsa-101047	0.248394	-0.344535	2.1058	-0.163613	0.870036	0.997379
piR-hsa-1010473	0.413599	-2.03748	3.07131	-0.663391	0.50708	0.997379
piR-hsa-1010475	0.0420144	0.256577	3.08859	0.0830726	0.933794	0.997379
piR-hsa-101050	0.0756898	-0.584985	3.08859	-0.189402	0.849778	0.997379
piR-hsa-1010505	0	0	0	0	1	NA
piR-hsa-1010514	0.051637	-0.344539	3.08859	-0.111552	0.911179	0.997379
piR-hsa-1010519	0.0583529	0.256577	3.08859	0.0830726	0.933794	0.997379
piR-hsa-1010529	0.0676409	-0.344539	3.08859	-0.111552	0.911179	0.997379
piR-hsa-1010534	0.474304	2.64888	3.0391	0.871599	0.383427	0.997379
piR-hsa-101054	0.08719	0.0161313	3.08859	0.00522286	0.995833	0.997379
piR-hsa-1010549	0.0541177	-0.344539	3.08859	-0.111552	0.911179	0.997379
piR-hsa-101056	0.0809731	0.617248	3.08859	0.199848	0.8416	0.997379
piR-hsa-1010564	0.16729	-1.06588	3.08859	-0.345101	0.730018	0.997379
piR-hsa-1010575	0.0579054	-0.344539	3.08859	-0.111552	0.911179	0.997379
piR-hsa-1010591	0.0855446	0.256577	3.08859	0.0830726	0.933794	0.997379
piR-hsa-1010612	0.126407	-0.344539	3.08859	-0.111552	0.911179	0.997379
piR-hsa-1010625	0.100628	0.923608	3.08789	0.299107	0.764859	0.997379
piR-hsa-1010634	0.338205	-1.39636	3.08504	-0.452624	0.65082	0.997379
piR-hsa-1010667	0.0676409	-0.344539	3.08859	-0.111552	0.911179	0.997379
piR-hsa-101067	0.0855206	0.617248	3.08859	0.199848	0.8416	0.997379
piR-hsa-1010677	0.0676409	-0.344539	3.08859	-0.111552	0.911179	0.997379
piR-hsa-1010678	0.051637	-0.344539	3.08859	-0.111552	0.911179	0.997379
piR-hsa-101068	1.7094	-1.70777	1.03115	-1.65618	0.0976862	0.997379
piR-hsa-101069	0.0579054	-0.344539	3.08859	-0.111552	0.911179	0.997379
piR-hsa-1010696	0.0335427	0.256577	3.08859	0.0830726	0.933794	0.997379
piR-hsa-1010702	0.256634	0.997669	3.08739	0.323143	0.746587	0.997379
piR-hsa-1010706	0.0420144	0.256577	3.08859	0.0830726	0.933794	0.997379
piR-hsa-1010741	0.118043	-0.825431	3.08859	-0.267252	0.789275	0.997379
piR-hsa-101075	0.0821715	0.0161313	3.08859	0.00522286	0.995833	0.997379
piR-hsa-1010753	0.370746	2.30326	3.04871	0.755487	0.449957	0.997379
piR-hsa-1010759	0.0454578	0.256577	3.08859	0.0830726	0.933794	0.997379
piR-hsa-1010760	0.154911	-0.825431	3.08859	-0.267252	0.789275	0.997379
piR-hsa-1010764	0.740406	1.55232	2.49695	0.621688	0.534147	0.997379
piR-hsa-1010766	0	0	0	0	1	NA
piR-hsa-1010791	0.426874	2.49712	3.04305	0.820598	0.411875	0.997379
piR-hsa-101080	0.224224	-0.104088	2.37477	-0.0438308	0.965039	0.997379
piR-hsa-1010809	0.0855446	0.256577	3.08859	0.0830726	0.933794	0.997379
piR-hsa-1010818	0.0583529	0.256577	3.08859	0.0830726	0.933794	0.997379
piR-hsa-1010832	0.0798593	0.0161313	3.08859	0.00522286	0.995833	0.997379
piR-hsa-1010834	0.402089	0.755917	3.06745	0.246431	0.805348	0.997379
piR-hsa-1010842	0.0397596	-0.344539	3.08859	-0.111552	0.911179	0.997379
piR-hsa-1010859	0.0375345	-0.344539	3.08859	-0.111552	0.911179	0.997379
piR-hsa-1010871	0.0676409	-0.344539	3.08859	-0.111552	0.911179	0.997379
piR-hsa-1010883	0.16729	-1.06588	3.08859	-0.345101	0.730018	0.997379
piR-hsa-1010884	0.238557	-1.43238	3.08454	-0.464375	0.642379	0.997379
piR-hsa-1010902	0.0756898	-0.584985	3.08859	-0.189402	0.849778	0.997379
piR-hsa-1010909	0.041194	0.256577	3.08859	0.0830726	0.933794	0.997379
piR-hsa-1010920	0.0474304	0.256577	3.08859	0.0830726	0.933794	0.997379
piR-hsa-1010923	0.556198	-1.85424	2.34708	-0.79002	0.429516	0.997379
piR-hsa-1010943	0.0454578	0.256577	3.08859	0.0830726	0.933794	0.997379
piR-hsa-1010949	0.052907	-0.344539	3.08859	-0.111552	0.911179	0.997379
piR-hsa-1010971	0.0335427	0.256577	3.08859	0.0830726	0.933794	0.997379
piR-hsa-1010972	0	0	0	0	1	NA
piR-hsa-1010980	0.301518	-1.66526	3.08034	-0.540607	0.588778	0.997379
piR-hsa-1010993	1.26987	0.489313	0.981273	0.498651	0.618025	0.997379
piR-hsa-1011016	3.42164	-2.54898	1.95889	-1.30123	0.193178	0.997379
piR-hsa-1011018	0.0855446	0.256577	3.08859	0.0830726	0.933794	0.997379
piR-hsa-1011030	0.108235	-0.584985	3.08859	-0.189402	0.849778	0.997379
piR-hsa-1011041	0.0378449	-0.344539	3.08859	-0.111552	0.911179	0.997379
piR-hsa-1011053	0.0418224	-0.344539	3.08859	-0.111552	0.911179	0.997379
piR-hsa-1011054	0.395681	-1.99466	3.07235	-0.649228	0.516191	0.997379
piR-hsa-1011057	0.0443266	0.256577	3.08859	0.0830726	0.933794	0.997379
piR-hsa-101106	0.0397596	-0.344539	3.08859	-0.111552	0.911179	0.997379
piR-hsa-1011067	0.817581	1.15566	1.37563	0.840098	0.400853	0.997379
piR-hsa-1011074	0.918733	1.84519	2.47377	0.745903	0.455726	0.997379
piR-hsa-1011079	0.0454578	0.256577	3.08859	0.0830726	0.933794	0.997379
piR-hsa-1011110	0.264914	-1.52943	3.08317	-0.496057	0.619854	0.997379
piR-hsa-1011135	0.0418224	-0.344539	3.08859	-0.111552	0.911179	0.997379
piR-hsa-101114	0.464912	1.29849	1.91854	0.676811	0.498526	0.997379
piR-hsa-1011149	0.0948608	0.617248	3.08859	0.199848	0.8416	0.997379
piR-hsa-1011155	0.0375345	-0.344539	3.08859	-0.111552	0.911179	0.997379
piR-hsa-101116	0.15557	-0.825431	3.08859	-0.267252	0.789275	0.997379
piR-hsa-1011164	0.1499	-0.825431	3.08859	-0.267252	0.789275	0.997379
piR-hsa-1011166	0.202923	-0.825431	3.08859	-0.267252	0.789275	0.997379
piR-hsa-1011169	0.0579054	-0.344539	3.08859	-0.111552	0.911179	0.997379
piR-hsa-1011170	0.159038	-1.06588	3.08859	-0.345101	0.730018	0.997379
piR-hsa-1011179	0.3066	0.757223	3.08739	0.245263	0.806253	0.997379
piR-hsa-101118	0	0	0	0	1	NA
piR-hsa-1011190	0.269805	1.87484	2.87175	0.652856	0.513849	0.997379
piR-hsa-1011196	0.0375345	-0.344539	3.08859	-0.111552	0.911179	0.997379
piR-hsa-1011203	0.0999335	-0.584985	3.08859	-0.189402	0.849778	0.997379
piR-hsa-1011210	0.0474304	0.256577	3.08859	0.0830726	0.933794	0.997379
piR-hsa-1011216	0.0756898	-0.584985	3.08859	-0.189402	0.849778	0.997379
piR-hsa-1011224	0.694864	-2.72104	3.0582	-0.889753	0.373599	0.997379
piR-hsa-1011230	0.126407	-0.344539	3.08859	-0.111552	0.911179	0.997379
piR-hsa-1011232	0.202923	-0.825431	3.08859	-0.267252	0.789275	0.997379
piR-hsa-1011236	0.0378449	-0.344539	3.08859	-0.111552	0.911179	0.997379
piR-hsa-1011243	0.340604	-1.81012	3.07678	-0.588318	0.556319	0.997379
piR-hsa-101125	0.126469	0.376802	3.08859	0.121998	0.902901	0.997379
piR-hsa-1011255	0.210072	1.56488	3.07298	0.509239	0.610585	0.997379
piR-hsa-1011285	0.168421	0.0161313	3.08859	0.00522286	0.995833	0.997379
piR-hsa-1011287	0.209112	-1.31479	3.08622	-0.426022	0.670092	0.997379
piR-hsa-1011317	0.0454578	0.256577	3.08859	0.0830726	0.933794	0.997379
piR-hsa-1011335	0.15693	-0.464761	3.08859	-0.150477	0.880389	0.997379
piR-hsa-1011351	0.133976	-0.825431	3.08859	-0.267252	0.789275	0.997379
piR-hsa-101136	1.62721	-0.904761	1.20589	-0.750285	0.453083	0.997379
piR-hsa-1011363	0.0375345	-0.344539	3.08859	-0.111552	0.911179	0.997379
piR-hsa-1011371	4.95428	-0.361404	1.24456	-0.290388	0.77152	0.997379
piR-hsa-1011375	0.0499667	-0.344539	3.08859	-0.111552	0.911179	0.997379
piR-hsa-101138	0.413096	-2.0307	3.07148	-0.66115	0.508516	0.997379
piR-hsa-1011380	0.133411	-0.224315	3.08859	-0.0726269	0.942103	0.997379
piR-hsa-1011383	0.0420144	0.256577	3.08859	0.0830726	0.933794	0.997379
piR-hsa-1011392	0.210072	1.56488	3.07298	0.509239	0.610585	0.997379
piR-hsa-1011405	0.0541177	-0.344539	3.08859	-0.111552	0.911179	0.997379
piR-hsa-1011415	0.0795191	-0.584985	3.08859	-0.189402	0.849778	0.997379
piR-hsa-1011419	0.207241	-0.705207	3.08859	-0.228326	0.819393	0.997379
piR-hsa-1011427	0.135282	-0.584985	3.08859	-0.189402	0.849778	0.997379
piR-hsa-1011472	0.221633	1.62267	3.07107	0.528371	0.597242	0.997379
piR-hsa-101148	0.0418224	-0.344539	3.08859	-0.111552	0.911179	0.997379
piR-hsa-1011495	0.0420144	0.256577	3.08859	0.0830726	0.933794	0.997379
piR-hsa-1011498	0.195478	-1.06588	3.08859	-0.345101	0.730018	0.997379
piR-hsa-101150	0.0375345	-0.344539	3.08859	-0.111552	0.911179	0.997379
piR-hsa-1011506	0.187672	-1.23206	3.08742	-0.399059	0.68985	0.997379
piR-hsa-1011510	0.289527	-1.39636	3.08504	-0.452624	0.65082	0.997379
piR-hsa-1011529	0.0855446	0.256577	3.08859	0.0830726	0.933794	0.997379
piR-hsa-1011538	0.980591	0.336366	1.1824	0.284477	0.776045	0.997379
piR-hsa-1011542	0.0541177	-0.344539	3.08859	-0.111552	0.911179	0.997379
piR-hsa-1011549	0.187672	-1.23206	3.08742	-0.399059	0.68985	0.997379
piR-hsa-1011552	0.0335427	0.256577	3.08859	0.0830726	0.933794	0.997379
piR-hsa-1011553	0.0579054	-0.344539	3.08859	-0.111552	0.911179	0.997379
piR-hsa-1011559	0	0	0	0	1	NA
piR-hsa-1011589	0.0474304	0.256577	3.08859	0.0830726	0.933794	0.997379
piR-hsa-1011590	0.0335427	0.256577	3.08859	0.0830726	0.933794	0.997379
piR-hsa-1011596	0.103274	-0.584985	3.08859	-0.189402	0.849778	0.997379
piR-hsa-1011600	0.0900657	-0.584985	3.08859	-0.189402	0.849778	0.997379
piR-hsa-1011602	0.041194	0.256577	3.08859	0.0830726	0.933794	0.997379
piR-hsa-1011649	0.199151	0.136356	3.08859	0.0441482	0.964786	0.997379
piR-hsa-1011652	0.0855446	0.256577	3.08859	0.0830726	0.933794	0.997379
piR-hsa-1011654	0.115811	-0.584985	3.08859	-0.189402	0.849778	0.997379
piR-hsa-1011658	0.201256	1.53205	3.07409	0.498374	0.61822	0.997379
piR-hsa-1011669	0.103274	-0.584985	3.08859	-0.189402	0.849778	0.997379
piR-hsa-1011680	0.0855446	0.256577	3.08859	0.0830726	0.933794	0.997379
piR-hsa-1011685	0.379443	2.32748	3.04797	0.763619	0.445094	0.997379
piR-hsa-1011688	0.200495	-1.28207	3.0867	-0.415352	0.677884	0.997379
piR-hsa-101171	0.0855446	0.256577	3.08859	0.0830726	0.933794	0.997379
piR-hsa-1011712	0.402084	-1.51626	3.07517	-0.493066	0.621966	0.997379
piR-hsa-1011713	0.0670855	0.617248	3.08859	0.199848	0.8416	0.997379
piR-hsa-1011716	0.0454578	0.256577	3.08859	0.0830726	0.933794	0.997379
piR-hsa-101172	4.54984	-0.865469	0.955241	-0.906022	0.364924	0.997379
piR-hsa-1011766	0.194227	-0.464761	3.08859	-0.150477	0.880389	0.997379
piR-hsa-1011785	0.0579054	-0.344539	3.08859	-0.111552	0.911179	0.997379
piR-hsa-101179	0.256634	0.997669	3.08739	0.323143	0.746587	0.997379
piR-hsa-1011792	0.0420144	0.256577	3.08859	0.0830726	0.933794	0.997379
piR-hsa-1011794	0.0418224	-0.344539	3.08859	-0.111552	0.911179	0.997379
piR-hsa-1011795	0.0378449	-0.344539	3.08859	-0.111552	0.911179	0.997379
piR-hsa-10118	0.228866	-0.871391	3.08742	-0.282239	0.77776	0.997379
piR-hsa-1011804	0.341101	0.474366	3.07749	0.154141	0.877499	0.997379
piR-hsa-1011806	0.0418224	-0.344539	3.08859	-0.111552	0.911179	0.997379
piR-hsa-1011823	0.0335427	0.256577	3.08859	0.0830726	0.933794	0.997379
piR-hsa-1011825	0.0999335	-0.584985	3.08859	-0.189402	0.849778	0.997379
piR-hsa-1011834	2.32354	2.15531	2.24528	0.959932	0.337089	0.997379
piR-hsa-1011836	0.0378449	-0.344539	3.08859	-0.111552	0.911179	0.997379
piR-hsa-1011850	0.0443266	0.256577	3.08859	0.0830726	0.933794	0.997379
piR-hsa-1011851	0.0795191	-0.584985	3.08859	-0.189402	0.849778	0.997379
piR-hsa-1011873	0.0474304	0.256577	3.08859	0.0830726	0.933794	0.997379
piR-hsa-1011875	0.377571	-1.89443	2.44421	-0.775067	0.4383	0.997379
piR-hsa-1011885	0.301885	2.03778	3.0568	0.666637	0.505004	0.997379
piR-hsa-1011888	0.075069	-0.584985	3.08859	-0.189402	0.849778	0.997379
piR-hsa-1011889	0.0886244	0.617248	3.08859	0.199848	0.8416	0.997379
piR-hsa-1011909	0.386625	2.34279	3.0475	0.76876	0.442036	0.997379
piR-hsa-101193	0.0335427	0.256577	3.08859	0.0830726	0.933794	0.997379
piR-hsa-1011931	0.0934594	-0.584985	3.08859	-0.189402	0.849778	0.997379
piR-hsa-1011937	8.06938	1.19581	0.950363	1.25826	0.208296	0.997379
piR-hsa-1011939	0.691539	-0.242377	1.88974	-0.128259	0.897944	0.997379
piR-hsa-1011942	0	0	0	0	1	NA
piR-hsa-1011954	0.289593	-1.59934	3.08188	-0.518951	0.603795	0.997379
piR-hsa-1011957	0.0378449	-0.344539	3.08859	-0.111552	0.911179	0.997379
piR-hsa-1011962	0.0443266	0.256577	3.08859	0.0830726	0.933794	0.997379
piR-hsa-1011975	0.0443266	0.256577	3.08859	0.0830726	0.933794	0.997379
piR-hsa-1011978	0.0823879	0.617248	3.08859	0.199848	0.8416	0.997379
piR-hsa-1011980	0.1499	-0.825431	3.08859	-0.267252	0.789275	0.997379
piR-hsa-1012024	0.0499667	-0.344539	3.08859	-0.111552	0.911179	0.997379
piR-hsa-101203	0.539067	-1.44868	2.9929	-0.484038	0.628359	0.997379
piR-hsa-1012037	0.0579054	-0.344539	3.08859	-0.111552	0.911179	0.997379
piR-hsa-1012049	0.0474304	0.256577	3.08859	0.0830726	0.933794	0.997379
piR-hsa-1012059	0.0855446	0.256577	3.08859	0.0830726	0.933794	0.997379
piR-hsa-101206	0.405846	-1.97862	3.07275	-0.643926	0.519623	0.997379
piR-hsa-1012063	0.0836448	-0.584985	3.08859	-0.189402	0.849778	0.997379
piR-hsa-1012070	0.0823879	0.617248	3.08859	0.199848	0.8416	0.997379
piR-hsa-1012072	0.0579054	-0.344539	3.08859	-0.111552	0.911179	0.997379
piR-hsa-1012073	0.0418224	-0.344539	3.08859	-0.111552	0.911179	0.997379
piR-hsa-1012076	0.202452	-1.06588	3.08859	-0.345101	0.730018	0.997379
piR-hsa-1012077	0.634884	-2.60522	3.06002	-0.851376	0.39456	0.997379
piR-hsa-1012083	0.198798	-1.27549	3.0868	-0.413208	0.679454	0.997379
piR-hsa-1012089	0.256634	0.997669	3.08739	0.323143	0.746587	0.997379
piR-hsa-101209	0.0855446	0.256577	3.08859	0.0830726	0.933794	0.997379
piR-hsa-1012104	0.332013	2.13915	3.05388	0.700471	0.483633	0.997379
piR-hsa-1012115	0.126407	-0.344539	3.08859	-0.111552	0.911179	0.997379
piR-hsa-1012124	0.0375345	-0.344539	3.08859	-0.111552	0.911179	0.997379
piR-hsa-1012142	0.0855446	0.256577	3.08859	0.0830726	0.933794	0.997379
piR-hsa-1012144	0.0418224	-0.344539	3.08859	-0.111552	0.911179	0.997379
piR-hsa-1012149	0.0756898	-0.584985	3.08859	-0.189402	0.849778	0.997379
piR-hsa-1012151	0.116263	-0.224315	3.08859	-0.0726269	0.942103	0.997379
piR-hsa-1012158	0.0454578	0.256577	3.08859	0.0830726	0.933794	0.997379
piR-hsa-1012173	0.521148	-2.33299	3.06489	-0.761199	0.446538	0.997379
piR-hsa-1012187	0.497773	2.72127	2.9181	0.932548	0.351053	0.997379
piR-hsa-1012194	0.0676409	-0.344539	3.08859	-0.111552	0.911179	0.997379
piR-hsa-101220	0.0375345	-0.344539	3.08859	-0.111552	0.911179	0.997379
piR-hsa-1012208	331.219	0.835368	0.943348	0.885536	0.375868	0.997379
piR-hsa-101221	0.0959401	-0.584985	3.08859	-0.189402	0.849778	0.997379
piR-hsa-1012213	0.0420144	0.256577	3.08859	0.0830726	0.933794	0.997379
piR-hsa-101222	0.0378449	-0.344539	3.08859	-0.111552	0.911179	0.997379
piR-hsa-1012220	0.0420144	0.256577	3.08859	0.0830726	0.933794	0.997379
piR-hsa-1012227	0.173716	-0.825431	3.08859	-0.267252	0.789275	0.997379
piR-hsa-1012231	0.0886533	0.617248	3.08859	0.199848	0.8416	0.997379
piR-hsa-1012251	0.418807	0.832784	2.72608	0.305487	0.759995	0.997379
piR-hsa-1012260	0.0443266	0.256577	3.08859	0.0830726	0.933794	0.997379
piR-hsa-1012262	0.0499667	-0.344539	3.08859	-0.111552	0.911179	0.997379
piR-hsa-1012265	0.0499667	-0.344539	3.08859	-0.111552	0.911179	0.997379
piR-hsa-1012273	0.0420144	0.256577	3.08859	0.0830726	0.933794	0.997379
piR-hsa-1012278	0.0400989	-0.344539	3.08859	-0.111552	0.911179	0.997379
piR-hsa-1012279	0.075069	-0.584985	3.08859	-0.189402	0.849778	0.997379
piR-hsa-1012283	0.041194	0.256577	3.08859	0.0830726	0.933794	0.997379
piR-hsa-1012290	0.121759	-0.584985	3.08859	-0.189402	0.849778	0.997379
piR-hsa-1012291	0.041194	0.256577	3.08859	0.0830726	0.933794	0.997379
piR-hsa-1012296	0.0855446	0.256577	3.08859	0.0830726	0.933794	0.997379
piR-hsa-1012301	0.258369	0.756991	2.93136	0.258239	0.796222	0.997379
piR-hsa-1012312	0.256634	0.997669	3.08739	0.323143	0.746587	0.997379
piR-hsa-1012315	0.289527	-1.39636	3.08504	-0.452624	0.65082	0.997379
piR-hsa-1012361	0.252814	-0.584985	3.08859	-0.189402	0.849778	0.997379
piR-hsa-101238	0.0855446	0.256577	3.08859	0.0830726	0.933794	0.997379
piR-hsa-1012382	0.052907	-0.344539	3.08859	-0.111552	0.911179	0.997379
piR-hsa-1012387	0.0676409	-0.344539	3.08859	-0.111552	0.911179	0.997379
piR-hsa-1012392	0.0579054	-0.344539	3.08859	-0.111552	0.911179	0.997379
piR-hsa-1012408	0.0378449	-0.344539	3.08859	-0.111552	0.911179	0.997379
piR-hsa-1012413	0.0335427	0.256577	3.08859	0.0830726	0.933794	0.997379
piR-hsa-1012431	1.41827	1.01779	2.02754	0.501982	0.61568	0.997379
piR-hsa-1012432	0.14668	-0.224315	3.08859	-0.0726269	0.942103	0.997379
piR-hsa-1012433	0.0397596	-0.344539	3.08859	-0.111552	0.911179	0.997379
piR-hsa-1012439	0.0443266	0.256577	3.08859	0.0830726	0.933794	0.997379
piR-hsa-1012440	0.137182	0.0161313	3.08859	0.00522286	0.995833	0.997379
piR-hsa-1012463	0.228187	1.48649	2.99979	0.495529	0.620227	0.997379
piR-hsa-1012464	0.0474304	0.256577	3.08859	0.0830726	0.933794	0.997379
piR-hsa-1012466	0.402513	2.43132	3.04489	0.798493	0.424585	0.997379
piR-hsa-101249	0.116258	0.0161313	3.08859	0.00522286	0.995833	0.997379
piR-hsa-10125	0.594333	0.0146108	1.72813	0.00845471	0.993254	0.997379
piR-hsa-1012503	0.462855	1.04411	2.38663	0.437482	0.661762	0.997379
piR-hsa-1012520	0.075069	-0.584985	3.08859	-0.189402	0.849778	0.997379
piR-hsa-1012523	0.13298	0.997669	3.08739	0.323143	0.746587	0.997379
piR-hsa-101253	0.041194	0.256577	3.08859	0.0830726	0.933794	0.997379
piR-hsa-1012530	0.0474304	0.256577	3.08859	0.0830726	0.933794	0.997379
piR-hsa-1012534	0.369713	-1.90435	3.07454	-0.619395	0.535656	0.997379
piR-hsa-1012553	0.0375345	-0.344539	3.08859	-0.111552	0.911179	0.997379
piR-hsa-1012560	0.171089	0.617248	3.08859	0.199848	0.8416	0.997379
piR-hsa-1012565	0.110812	-0.584985	3.08859	-0.189402	0.849778	0.997379
piR-hsa-1012569	0.210072	1.56488	3.07298	0.509239	0.610585	0.997379
piR-hsa-1012573	0.162502	0.376802	3.08859	0.121998	0.902901	0.997379
piR-hsa-1012592	0.294248	0.273554	2.03229	0.134604	0.892925	0.997379
piR-hsa-1012596	0.0397596	-0.344539	3.08859	-0.111552	0.911179	0.997379
piR-hsa-10126	0.593513	0.0100177	1.73984	0.00575785	0.995406	0.997379
piR-hsa-1012604	0.0855446	0.256577	3.08859	0.0830726	0.933794	0.997379
piR-hsa-101261	39.2808	0.00340925	0.636307	0.00535786	0.995725	0.997379
piR-hsa-1012615	0.0855446	0.256577	3.08859	0.0830726	0.933794	0.997379
piR-hsa-1012643	0.0378449	-0.344539	3.08859	-0.111552	0.911179	0.997379
piR-hsa-1012655	0.115811	-0.584985	3.08859	-0.189402	0.849778	0.997379
piR-hsa-1012656	0.0418224	-0.344539	3.08859	-0.111552	0.911179	0.997379
piR-hsa-1012660	0.0474304	0.256577	3.08859	0.0830726	0.933794	0.997379
piR-hsa-1012689	0.0823879	0.617248	3.08859	0.199848	0.8416	0.997379
piR-hsa-1012700	0.0397596	-0.344539	3.08859	-0.111552	0.911179	0.997379
piR-hsa-1012701	0.720343	1.32826	2.8742	0.462131	0.643987	0.997379
piR-hsa-101271	0.244737	0.27391	2.11063	0.129777	0.896743	0.997379
piR-hsa-1012711	0.342178	1.84713	3.06287	0.603073	0.54646	0.997379
piR-hsa-1012729	0.0474304	0.256577	3.08859	0.0830726	0.933794	0.997379
piR-hsa-1012730	0.137158	0.376802	3.08859	0.121998	0.902901	0.997379
piR-hsa-101275	0.0418224	-0.344539	3.08859	-0.111552	0.911179	0.997379
piR-hsa-1012759	0.0583529	0.256577	3.08859	0.0830726	0.933794	0.997379
piR-hsa-10128	0.0400989	-0.344539	3.08859	-0.111552	0.911179	0.997379
piR-hsa-1012806	0.0855567	0.0161313	3.08859	0.00522286	0.995833	0.997379
piR-hsa-101281	0.0579054	-0.344539	3.08859	-0.111552	0.911179	0.997379
piR-hsa-1012817	0.0541177	-0.344539	3.08859	-0.111552	0.911179	0.997379
piR-hsa-1012820	0.355874	-0.581811	1.80887	-0.321643	0.747723	0.997379
piR-hsa-1012829	0.0676409	-0.344539	3.08859	-0.111552	0.911179	0.997379
piR-hsa-1012844	0.0375345	-0.344539	3.08859	-0.111552	0.911179	0.997379
piR-hsa-1012849	0.0378449	-0.344539	3.08859	-0.111552	0.911179	0.997379
piR-hsa-1012854	0.075069	-0.584985	3.08859	-0.189402	0.849778	0.997379
piR-hsa-1012876	0.0443266	0.256577	3.08859	0.0830726	0.933794	0.997379
piR-hsa-1012886	0.453772	-1.5376	2.38553	-0.644553	0.519217	0.997379
piR-hsa-1012893	0.0397596	-0.344539	3.08859	-0.111552	0.911179	0.997379
piR-hsa-1012896	2.92433	-3.11659	1.77754	-1.75331	0.079548	0.997379
piR-hsa-1012909	0.0676409	-0.344539	3.08859	-0.111552	0.911179	0.997379
piR-hsa-101291	0.126043	0.997669	3.08739	0.323143	0.746587	0.997379
piR-hsa-1012912	0.0397596	-0.344539	3.08859	-0.111552	0.911179	0.997379
piR-hsa-1012928	0.237152	1.70354	3.06798	0.555266	0.578713	0.997379
piR-hsa-1012929	0.108235	-0.584985	3.08859	-0.189402	0.849778	0.997379
piR-hsa-1012937	0.15138	-1.06588	3.08859	-0.345101	0.730018	0.997379
piR-hsa-1012938	0.0375345	-0.344539	3.08859	-0.111552	0.911179	0.997379
piR-hsa-1012952	0.134171	1.12349	3.08657	0.363992	0.715864	0.997379
piR-hsa-1012967	0.0335427	0.256577	3.08859	0.0830726	0.933794	0.997379
piR-hsa-1012969	0.0400989	-0.344539	3.08859	-0.111552	0.911179	0.997379
piR-hsa-1012982	0.105336	0.0161313	3.08859	0.00522286	0.995833	0.997379
piR-hsa-1012983	0.0801979	-0.584985	3.08859	-0.189402	0.849778	0.997379
piR-hsa-101301	0.188354	-0.464761	3.08859	-0.150477	0.880389	0.997379
piR-hsa-1013011	0.264914	-1.52943	3.08317	-0.496057	0.619854	0.997379
piR-hsa-1013014	0.075069	-0.584985	3.08859	-0.189402	0.849778	0.997379
piR-hsa-1013016	0	0	0	0	1	NA
piR-hsa-1013020	0.075069	-0.584985	3.08859	-0.189402	0.849778	0.997379
piR-hsa-1013038	0.0378449	-0.344539	3.08859	-0.111552	0.911179	0.997379
piR-hsa-1013052	0	0	0	0	1	NA
piR-hsa-1013054	0.258185	-1.39636	3.08504	-0.452624	0.65082	0.997379
piR-hsa-101306	0.769901	3.31878	3.02584	1.09681	0.272723	0.997379
piR-hsa-1013060	0	0	0	0	1	NA
piR-hsa-1013061	0.0499667	-0.344539	3.08859	-0.111552	0.911179	0.997379
piR-hsa-1013063	0.117052	0.376802	3.08859	0.121998	0.902901	0.997379
piR-hsa-1013069	0.680582	0.0482359	1.3833	0.0348701	0.972183	0.997379
piR-hsa-1013071	0.298271	-0.224315	3.08859	-0.0726269	0.942103	0.997379
piR-hsa-1013078	0.041194	0.256577	3.08859	0.0830726	0.933794	0.997379
piR-hsa-1013079	0.041194	0.256577	3.08859	0.0830726	0.933794	0.997379
piR-hsa-101308	0.0948608	0.617248	3.08859	0.199848	0.8416	0.997379
piR-hsa-1013089	1.05513	0.216574	1.03997	0.208249	0.835034	0.997379
piR-hsa-10131	0.137778	-0.825431	3.08859	-0.267252	0.789275	0.997379
piR-hsa-1013117	0.474986	0.13954	3.0663	0.0455076	0.963703	0.997379
piR-hsa-1013125	0.189225	-1.23802	3.08735	-0.400999	0.688421	0.997379
piR-hsa-1013142	2.74067	0.603439	0.866801	0.696168	0.486323	0.997379
piR-hsa-101315	0.418224	-2.06397	3.07068	-0.672155	0.501485	0.997379
piR-hsa-1013152	0.210072	1.56488	3.07298	0.509239	0.610585	0.997379
piR-hsa-1013153	0.0676409	-0.344539	3.08859	-0.111552	0.911179	0.997379
piR-hsa-1013164	0.354613	2.23479	3.0509	0.732502	0.463862	0.997379
piR-hsa-101317	0.569165	2.91154	3.03317	0.959901	0.337105	0.997379
piR-hsa-1013171	0.0335427	0.256577	3.08859	0.0830726	0.933794	0.997379
piR-hsa-1013176	0.221633	1.62267	3.07107	0.528371	0.597242	0.997379
piR-hsa-1013187	0.343332	-1.31037	2.80612	-0.466969	0.640522	0.997379
piR-hsa-101319	6.1441	-0.422782	1.29867	-0.325549	0.744765	0.997379
piR-hsa-1013190	0.126407	-0.344539	3.08859	-0.111552	0.911179	0.997379
piR-hsa-1013195	0.263756	-0.344536	2.59947	-0.132541	0.894557	0.997379
piR-hsa-1013196	0.0844256	0.0161313	3.08859	0.00522286	0.995833	0.997379
piR-hsa-1013198	0.397596	-2.0007	3.07221	-0.651227	0.5149	0.997379
piR-hsa-101321	0.202923	-0.825431	3.08859	-0.267252	0.789275	0.997379
piR-hsa-1013222	0.0948608	0.617248	3.08859	0.199848	0.8416	0.997379
piR-hsa-1013223	0.0499667	-0.344539	3.08859	-0.111552	0.911179	0.997379
piR-hsa-1013229	0.159038	-1.06588	3.08859	-0.345101	0.730018	0.997379
piR-hsa-1013240	0.0335427	0.256577	3.08859	0.0830726	0.933794	0.997379
piR-hsa-1013245	0.189722	1.43615	3.07749	0.466663	0.640741	0.997379
piR-hsa-1013252	0.175059	0.997669	3.08739	0.323143	0.746587	0.997379
piR-hsa-1013269	0.0579054	-0.344539	3.08859	-0.111552	0.911179	0.997379
piR-hsa-101327	0.0420144	0.256577	3.08859	0.0830726	0.933794	0.997379
piR-hsa-1013280	0.075069	-0.584985	3.08859	-0.189402	0.849778	0.997379
piR-hsa-1013282	0.0378449	-0.344539	3.08859	-0.111552	0.911179	0.997379
piR-hsa-1013305	0.0474304	0.256577	3.08859	0.0830726	0.933794	0.997379
piR-hsa-1013306	0.233783	-1.41592	3.08477	-0.459003	0.646232	0.997379
piR-hsa-1013343	0	0	0	0	1	NA
piR-hsa-1013361	0.0886533	0.617248	3.08859	0.199848	0.8416	0.997379
piR-hsa-1013383	0.227289	1.65268	3.06991	0.53835	0.590336	0.997379
piR-hsa-1013390	0.87713	1.97554	2.22421	0.888197	0.374435	0.997379
piR-hsa-1013411	0.362297	-0.631452	2.76698	-0.22821	0.819483	0.997379
piR-hsa-1013412	0.0443266	0.256577	3.08859	0.0830726	0.933794	0.997379
piR-hsa-1013434	0.0418224	-0.344539	3.08859	-0.111552	0.911179	0.997379
piR-hsa-1013449	2.6448	2.20216	1.33334	1.65161	0.0986135	0.997379
piR-hsa-1013450	0.39894	2.40391	3.04568	0.789285	0.429946	0.997379
piR-hsa-1013454	0.29746	-1.63833	3.08099	-0.531753	0.594897	0.997379
piR-hsa-1013459	0.37922	-0.825431	3.08859	-0.267252	0.789275	0.997379
piR-hsa-1013460	0.0756898	-0.584985	3.08859	-0.189402	0.849778	0.997379
piR-hsa-1013461	0.92103	1.38371	1.3985	0.98943	0.322453	0.997379
piR-hsa-1013466	0.453134	2.59068	3.04057	0.852039	0.394192	0.997379
piR-hsa-1013469	0.521554	-2.3643	2.60711	-0.906867	0.364477	0.997379
piR-hsa-1013482	0.0778694	0.617248	3.08859	0.199848	0.8416	0.997379
piR-hsa-101349	0.0335427	0.256577	3.08859	0.0830726	0.933794	0.997379
piR-hsa-1013496	0.0375345	-0.344539	3.08859	-0.111552	0.911179	0.997379
piR-hsa-1013507	0.0400989	-0.344539	3.08859	-0.111552	0.911179	0.997379
piR-hsa-1013514	0.0378449	-0.344539	3.08859	-0.111552	0.911179	0.997379
piR-hsa-1013515	0.342178	1.84713	3.06287	0.603073	0.54646	0.997379
piR-hsa-1013517	0.15138	-1.06588	3.08859	-0.345101	0.730018	0.997379
piR-hsa-1013524	0.0670855	0.617248	3.08859	0.199848	0.8416	0.997379
piR-hsa-1013566	0.0375345	-0.344539	3.08859	-0.111552	0.911179	0.997379
piR-hsa-1013573	0.420144	2.48131	3.04348	0.815285	0.414909	0.997379
piR-hsa-1013620	0.317442	-1.69574	3.07963	-0.550631	0.581887	0.997379
piR-hsa-1013629	0.0420144	0.256577	3.08859	0.0830726	0.933794	0.997379
piR-hsa-1013635	2.65335	-3.08968	1.64115	-1.88263	0.0597501	0.997379
piR-hsa-101364	0.0710772	0.0161313	3.08859	0.00522286	0.995833	0.997379
piR-hsa-1013687	0.611277	3.0225	2.46498	1.22618	0.220132	0.997379
piR-hsa-1013710	0.0676409	-0.344539	3.08859	-0.111552	0.911179	0.997379
piR-hsa-1013717	0.425169	-0.199622	1.95635	-0.102038	0.918727	0.997379
piR-hsa-1013726	0.201256	1.53205	3.07409	0.498374	0.61822	0.997379
piR-hsa-1013733	0.227289	1.65268	3.06991	0.53835	0.590336	0.997379
piR-hsa-1013735	0.0855446	0.256577	3.08859	0.0830726	0.933794	0.997379
piR-hsa-101374	0.0400989	-0.344539	3.08859	-0.111552	0.911179	0.997379
piR-hsa-1013743	0.0909156	0.617248	3.08859	0.199848	0.8416	0.997379
piR-hsa-1013765	0.171089	0.617248	3.08859	0.199848	0.8416	0.997379
piR-hsa-1013772	0	0	0	0	1	NA
piR-hsa-1013773	0.186919	-1.06588	3.08859	-0.345101	0.730018	0.997379
piR-hsa-1013778	0.250934	-1.47342	3.08399	-0.477764	0.632818	0.997379
piR-hsa-1013780	0.231621	-1.06588	3.08859	-0.345101	0.730018	0.997379
piR-hsa-1013785	0.126407	-0.344539	3.08859	-0.111552	0.911179	0.997379
piR-hsa-101379	0.358762	-0.51072	3.08742	-0.16542	0.868614	0.997379
piR-hsa-1013794	0.201256	1.53205	3.07409	0.498374	0.61822	0.997379
piR-hsa-1013795	0.128413	0.376802	3.08859	0.121998	0.902901	0.997379
piR-hsa-101380	0.250749	0.516777	3.08739	0.167383	0.867069	0.997379
piR-hsa-1013810	0.0499667	-0.344539	3.08859	-0.111552	0.911179	0.997379
piR-hsa-1013816	0.0855446	0.256577	3.08859	0.0830726	0.933794	0.997379
piR-hsa-1013817	0.0999335	-0.584985	3.08859	-0.189402	0.849778	0.997379
piR-hsa-1013819	0.0474304	0.256577	3.08859	0.0830726	0.933794	0.997379
piR-hsa-1013821	0.112603	-0.825431	3.08859	-0.267252	0.789275	0.997379
piR-hsa-101383	0.075069	-0.584985	3.08859	-0.189402	0.849778	0.997379
piR-hsa-101384	0.0443266	0.256577	3.08859	0.0830726	0.933794	0.997379
piR-hsa-1013856	0.0418224	-0.344539	3.08859	-0.111552	0.911179	0.997379
piR-hsa-101386	0.0400989	-0.344539	3.08859	-0.111552	0.911179	0.997379
piR-hsa-1013861	0.309536	2.06821	3.0559	0.676792	0.498538	0.997379
piR-hsa-1013870	0.0855446	0.256577	3.08859	0.0830726	0.933794	0.997379
piR-hsa-1013873	0.423547	0.924029	2.70894	0.341103	0.733026	0.997379
piR-hsa-101388	0.0474304	0.256577	3.08859	0.0830726	0.933794	0.997379
piR-hsa-1013897	0.0886533	0.617248	3.08859	0.199848	0.8416	0.997379
piR-hsa-1013899	0.521148	-2.33299	3.06489	-0.761199	0.446538	0.997379
piR-hsa-1013905	0.0375345	-0.344539	3.08859	-0.111552	0.911179	0.997379
piR-hsa-1013913	0.179314	-0.584985	3.08859	-0.189402	0.849778	0.997379
piR-hsa-1013918	0.0378449	-0.344539	3.08859	-0.111552	0.911179	0.997379
piR-hsa-1013926	0.314816	0.273455	2.01196	0.135914	0.891889	0.997379
piR-hsa-1013931	0.1579	0.997669	3.08739	0.323143	0.746587	0.997379
piR-hsa-1013943	0	0	0	0	1	NA
piR-hsa-1013949	0.0378449	-0.344539	3.08859	-0.111552	0.911179	0.997379
piR-hsa-1013952	0.0420144	0.256577	3.08859	0.0830726	0.933794	0.997379
piR-hsa-1013957	0.0579054	-0.344539	3.08859	-0.111552	0.911179	0.997379
piR-hsa-1013960	0.051637	-0.344539	3.08859	-0.111552	0.911179	0.997379
piR-hsa-1013963	0.0886533	0.617248	3.08859	0.199848	0.8416	0.997379
piR-hsa-101397	0.126407	-0.344539	3.08859	-0.111552	0.911179	0.997379
piR-hsa-1013970	0.0541177	-0.344539	3.08859	-0.111552	0.911179	0.997379
piR-hsa-1013992	0.051637	-0.344539	3.08859	-0.111552	0.911179	0.997379
piR-hsa-1013996	0.0855446	0.256577	3.08859	0.0830726	0.933794	0.997379
piR-hsa-1013999	0.0418224	-0.344539	3.08859	-0.111552	0.911179	0.997379
piR-hsa-1014019	0.0397596	-0.344539	3.08859	-0.111552	0.911179	0.997379
piR-hsa-1014034	0.0499667	-0.344539	3.08859	-0.111552	0.911179	0.997379
piR-hsa-1014035	0.08719	0.0161313	3.08859	0.00522286	0.995833	0.997379
piR-hsa-1014040	0.0855446	0.256577	3.08859	0.0830726	0.933794	0.997379
piR-hsa-1014043	0.0335427	0.256577	3.08859	0.0830726	0.933794	0.997379
piR-hsa-1014058	0.258554	0.919131	2.95224	0.311334	0.755547	0.997379
piR-hsa-101406	0.513267	2.72085	3.03737	0.895793	0.370364	0.997379
piR-hsa-1014064	0.041194	0.256577	3.08859	0.0830726	0.933794	0.997379
piR-hsa-101407	0.145573	-0.825431	3.08859	-0.267252	0.789275	0.997379
piR-hsa-1014092	0.150448	-1.06588	3.08859	-0.345101	0.730018	0.997379
piR-hsa-1014111	0.0670855	0.617248	3.08859	0.199848	0.8416	0.997379
piR-hsa-1014119	0.0454578	0.256577	3.08859	0.0830726	0.933794	0.997379
piR-hsa-101412	0.225207	-1.3861	3.08519	-0.449277	0.653232	0.997379
piR-hsa-1014120	0	0	0	0	1	NA
piR-hsa-1014129	0.051637	-0.344539	3.08859	-0.111552	0.911179	0.997379
piR-hsa-1014130	0.075069	-0.584985	3.08859	-0.189402	0.849778	0.997379
piR-hsa-1014132	0.0418224	-0.344539	3.08859	-0.111552	0.911179	0.997379
piR-hsa-1014137	0.0855446	0.256577	3.08859	0.0830726	0.933794	0.997379
piR-hsa-1014140	0.0420144	0.256577	3.08859	0.0830726	0.933794	0.997379
piR-hsa-1014141	0.411534	-1.39598	3.0431	-0.458738	0.646423	0.997379
piR-hsa-1014161	0.199867	-1.06588	3.08859	-0.345101	0.730018	0.997379
piR-hsa-101417	0.0579054	-0.344539	3.08859	-0.111552	0.911179	0.997379
piR-hsa-1014172	0.105814	-0.584985	3.08859	-0.189402	0.849778	0.997379
piR-hsa-1014183	0.119279	-0.825431	3.08859	-0.267252	0.789275	0.997379
piR-hsa-1014194	0.20241	-0.705207	3.08859	-0.228326	0.819393	0.997379
piR-hsa-1014205	2.83689	-1.15297	1.28047	-0.900426	0.367893	0.997379
piR-hsa-1014214	0.278317	-1.57398	3.08239	-0.510635	0.609606	0.997379
piR-hsa-1014215	0	0	0	0	1	NA
piR-hsa-1014219	0.0499667	-0.344539	3.08859	-0.111552	0.911179	0.997379
piR-hsa-1014226	0.822951	-2.08792	2.56918	-0.812679	0.416402	0.997379
piR-hsa-1014232	0.0378449	-0.344539	3.08859	-0.111552	0.911179	0.997379
piR-hsa-1014245	0.711461	-2.31295	2.55071	-0.906787	0.36452	0.997379
piR-hsa-1014254	0.120713	-0.224315	3.08859	-0.0726269	0.942103	0.997379
piR-hsa-1014255	0.0335427	0.256577	3.08859	0.0830726	0.933794	0.997379
piR-hsa-1014256	0.0909156	0.617248	3.08859	0.199848	0.8416	0.997379
piR-hsa-1014289	0.0378449	-0.344539	3.08859	-0.111552	0.911179	0.997379
piR-hsa-1014294	0.0443266	0.256577	3.08859	0.0830726	0.933794	0.997379
piR-hsa-10143	0.0454578	0.256577	3.08859	0.0830726	0.933794	0.997379
piR-hsa-1014305	0.091757	0.617248	3.08859	0.199848	0.8416	0.997379
piR-hsa-1014315	0.105814	-0.584985	3.08859	-0.189402	0.849778	0.997379
piR-hsa-101432	0.0378449	-0.344539	3.08859	-0.111552	0.911179	0.997379
piR-hsa-1014323	0.075069	-0.584985	3.08859	-0.189402	0.849778	0.997379
piR-hsa-1014335	0.115811	-0.584985	3.08859	-0.189402	0.849778	0.997379
piR-hsa-1014336	0.0499667	-0.344539	3.08859	-0.111552	0.911179	0.997379
piR-hsa-1014341	0.94099	3.61305	3.02168	1.19571	0.23181	0.997379
piR-hsa-1014346	0.0541177	-0.344539	3.08859	-0.111552	0.911179	0.997379
piR-hsa-1014368	0.342178	1.84713	3.06287	0.603073	0.54646	0.997379
piR-hsa-1014369	2.38514	-0.563162	1.38531	-0.406523	0.684359	0.997379
piR-hsa-1014384	0.0443266	0.256577	3.08859	0.0830726	0.933794	0.997379
piR-hsa-1014386	0.324095	-0.104088	2.18808	-0.0475704	0.962059	0.997379
piR-hsa-1014387	0.0400989	-0.344539	3.08859	-0.111552	0.911179	0.997379
piR-hsa-1014407	0.0676409	-0.344539	3.08859	-0.111552	0.911179	0.997379
piR-hsa-1014409	0.0454578	0.256577	3.08859	0.0830726	0.933794	0.997379
piR-hsa-1014415	0.361459	-1.85817	3.07562	-0.60416	0.545737	0.997379
piR-hsa-1014425	0.0418224	-0.344539	3.08859	-0.111552	0.911179	0.997379
piR-hsa-1014429	0.0378449	-0.344539	3.08859	-0.111552	0.911179	0.997379
piR-hsa-1014431	0.0583529	0.256577	3.08859	0.0830726	0.933794	0.997379
piR-hsa-1014444	0.0378449	-0.344539	3.08859	-0.111552	0.911179	0.997379
piR-hsa-1014445	3.85538	-0.518733	1.13831	-0.455706	0.648602	0.997379
piR-hsa-1014456	0.0400989	-0.344539	3.08859	-0.111552	0.911179	0.997379
piR-hsa-1014460	0.0855567	0.0161313	3.08859	0.00522286	0.995833	0.997379
piR-hsa-1014467	2.4303	-0.186297	1.68706	-0.110427	0.912071	0.997379
piR-hsa-1014477	0.248917	1.77582	3.06535	0.579321	0.562372	0.997379
piR-hsa-1014478	0.041194	0.256577	3.08859	0.0830726	0.933794	0.997379
piR-hsa-1014480	0.238557	-1.43238	3.08454	-0.464375	0.642379	0.997379
piR-hsa-1014481	0	0	0	0	1	NA
piR-hsa-1014483	0.811691	-2.92704	3.05506	-0.958097	0.338014	0.997379
piR-hsa-1014488	0.199867	-1.06588	3.08859	-0.345101	0.730018	0.997379
piR-hsa-101450	0.168057	1.30981	3.08219	0.42496	0.670865	0.997379
piR-hsa-1014531	0.0400989	-0.344539	3.08859	-0.111552	0.911179	0.997379
piR-hsa-1014541	0.288358	1.96667	3.05898	0.642918	0.520277	0.997379
piR-hsa-1014544	0.358049	-1.79414	2.1753	-0.824777	0.409498	0.997379
piR-hsa-1014555	0.0909156	0.617248	3.08859	0.199848	0.8416	0.997379
piR-hsa-101456	0.220706	-0.464761	3.08859	-0.150477	0.880389	0.997379
piR-hsa-1014561	0.88047	-0.595277	1.1547	-0.515524	0.606187	0.997379
piR-hsa-1014565	0.126407	-0.344539	3.08859	-0.111552	0.911179	0.997379
piR-hsa-1014587	0.150138	-1.06588	3.08859	-0.345101	0.730018	0.997379
piR-hsa-1014592	0.0840287	0.617248	3.08859	0.199848	0.8416	0.997379
piR-hsa-1014619	0.85494	-1.65533	2.55798	-0.647124	0.517552	0.997379
piR-hsa-1014623	0.134082	0.997669	3.08739	0.323143	0.746587	0.997379
piR-hsa-1014625	0.175483	-0.464761	3.08859	-0.150477	0.880389	0.997379
piR-hsa-101465	0.0420144	0.256577	3.08859	0.0830726	0.933794	0.997379
piR-hsa-1014650	0.0474304	0.256577	3.08859	0.0830726	0.933794	0.997379
piR-hsa-1014656	0.0378449	-0.344539	3.08859	-0.111552	0.911179	0.997379
piR-hsa-1014658	0.0579054	-0.344539	3.08859	-0.111552	0.911179	0.997379
piR-hsa-1014665	0.0676409	-0.344539	3.08859	-0.111552	0.911179	0.997379
piR-hsa-1014669	0.280693	-1.5819	3.08225	-0.51323	0.607791	0.997379
piR-hsa-101468	0.132974	-0.825431	3.08859	-0.267252	0.789275	0.997379
piR-hsa-1014680	0.0443266	0.256577	3.08859	0.0830726	0.933794	0.997379
piR-hsa-1014697	1.09838	0.187675	2.27175	0.0826123	0.93416	0.997379
piR-hsa-10147	0.5567	2.89125	2.84066	1.01781	0.30877	0.997379
piR-hsa-1014702	0.607796	2.32938	2.51371	0.926669	0.354098	0.997379
piR-hsa-1014703	0.787956	-2.45676	2.56939	-0.956164	0.338989	0.997379
piR-hsa-101471	0.773902	0.350752	1.85292	0.189296	0.849861	0.997379
piR-hsa-1014716	0.120297	-0.825431	3.08859	-0.267252	0.789275	0.997379
piR-hsa-1014718	0.0335427	0.256577	3.08859	0.0830726	0.933794	0.997379
piR-hsa-1014719	0.361459	-1.85817	3.07562	-0.60416	0.545737	0.997379
piR-hsa-1014732	0.171089	0.617248	3.08859	0.199848	0.8416	0.997379
piR-hsa-1014738	0.245794	0.815042	2.99063	0.272532	0.785213	0.997379
piR-hsa-1014747	10.2901	-0.770398	0.689085	-1.118	0.263566	0.997379
piR-hsa-1014759	0.208396	-0.10409	3.08859	-0.0337016	0.973115	0.997379
piR-hsa-1014771	0.0375345	-0.344539	3.08859	-0.111552	0.911179	0.997379
piR-hsa-1014778	0.0855446	0.256577	3.08859	0.0830726	0.933794	0.997379
piR-hsa-1014784	0.119278	-0.584985	3.08859	-0.189402	0.849778	0.997379
piR-hsa-1014796	0.125467	-0.825431	3.08859	-0.267252	0.789275	0.997379
piR-hsa-1014799	0.899564	-0.641869	2.05678	-0.312075	0.754984	0.997379
piR-hsa-101480	0.83597	3.17375	1.90463	1.66634	0.0956457	0.997379
piR-hsa-1014800	0.051637	-0.344539	3.08859	-0.111552	0.911179	0.997379
piR-hsa-1014806	0.477115	-2.2417	3.06674	-0.730973	0.464796	0.997379
piR-hsa-1014815	1.248	-3.09847	2.2075	-1.40361	0.160434	0.997379
piR-hsa-1014827	0.0400989	-0.344539	3.08859	-0.111552	0.911179	0.997379
piR-hsa-1014841	0.0855446	0.256577	3.08859	0.0830726	0.933794	0.997379
piR-hsa-1014844	0.112603	-0.825431	3.08859	-0.267252	0.789275	0.997379
piR-hsa-101485	0.0907519	-0.584985	3.08859	-0.189402	0.849778	0.997379
piR-hsa-1014870	0.26596	1.85719	3.06253	0.606425	0.544233	0.997379
piR-hsa-1014886	2.15612	0.434471	1.32721	0.327356	0.743399	0.997379
piR-hsa-1014890	0.041194	0.256577	3.08859	0.0830726	0.933794	0.997379
piR-hsa-1014906	0.0999335	-0.584985	3.08859	-0.189402	0.849778	0.997379
piR-hsa-1014926	0.0378449	-0.344539	3.08859	-0.111552	0.911179	0.997379
piR-hsa-1014935	0.126407	-0.344539	3.08859	-0.111552	0.911179	0.997379
piR-hsa-1014940	0.0823879	0.617248	3.08859	0.199848	0.8416	0.997379
piR-hsa-1014948	0.115811	-0.584985	3.08859	-0.189402	0.849778	0.997379
piR-hsa-1014965	0.183657	0.376802	3.08859	0.121998	0.902901	0.997379
piR-hsa-1014967	0.041194	0.256577	3.08859	0.0830726	0.933794	0.997379
piR-hsa-1014972	0.0474304	0.256577	3.08859	0.0830726	0.933794	0.997379
piR-hsa-1014977	5.13186	0.693818	0.708804	0.978857	0.327651	0.997379
piR-hsa-1014979	0.0443266	0.256577	3.08859	0.0830726	0.933794	0.997379
piR-hsa-1014988	0.384428	0.418916	2.44037	0.171661	0.863704	0.997379
piR-hsa-1014992	0.401197	2.02883	3.04979	0.665235	0.5059	0.997379
piR-hsa-1015009	0.173716	-0.825431	3.08859	-0.267252	0.789275	0.997379
piR-hsa-101501	0.173716	-0.825431	3.08859	-0.267252	0.789275	0.997379
piR-hsa-1015012	0.126739	0.617248	3.08859	0.199848	0.8416	0.997379
piR-hsa-1015015	1.98155	0.793496	1.36164	0.582749	0.560062	0.997379
piR-hsa-101502	0.0583529	0.256577	3.08859	0.0830726	0.933794	0.997379
piR-hsa-1015043	0.0397596	-0.344539	3.08859	-0.111552	0.911179	0.997379
piR-hsa-101505	0.0420144	0.256577	3.08859	0.0830726	0.933794	0.997379
piR-hsa-1015053	0.0420144	0.256577	3.08859	0.0830726	0.933794	0.997379
piR-hsa-1015054	0.0836448	-0.584985	3.08859	-0.189402	0.849778	0.997379
piR-hsa-1015061	0.0855446	0.256577	3.08859	0.0830726	0.933794	0.997379
piR-hsa-1015068	0.780763	-2.90374	2.81282	-1.03232	0.301922	0.997379
piR-hsa-101508	0.0499667	-0.344539	3.08859	-0.111552	0.911179	0.997379
piR-hsa-1015092	0.762661	-1.16481	1.63711	-0.711503	0.476772	0.997379
piR-hsa-1015097	0.0375345	-0.344539	3.08859	-0.111552	0.911179	0.997379
piR-hsa-1015101	0	0	0	0	1	NA
piR-hsa-1015103	0.0855446	0.256577	3.08859	0.0830726	0.933794	0.997379
piR-hsa-1015110	0.0418224	-0.344539	3.08859	-0.111552	0.911179	0.997379
piR-hsa-1015112	0.158528	0.376802	3.08859	0.121998	0.902901	0.997379
piR-hsa-1015134	0	0	0	0	1	NA
piR-hsa-1015139	0.075069	-0.584985	3.08859	-0.189402	0.849778	0.997379
piR-hsa-1015147	0.135282	-0.584985	3.08859	-0.189402	0.849778	0.997379
piR-hsa-101515	0	0	0	0	1	NA
piR-hsa-1015156	0.237639	-1.41904	3.08473	-0.46002	0.645502	0.997379
piR-hsa-1015173	0.580218	-0.497517	2.11743	-0.234962	0.814238	0.997379
piR-hsa-1015178	0.257151	-0.91482	3.0868	-0.296365	0.766951	0.997379
piR-hsa-1015184	0.0852753	0.0161313	3.08859	0.00522286	0.995833	0.997379
piR-hsa-1015185	0.0855446	0.256577	3.08859	0.0830726	0.933794	0.997379
piR-hsa-1015189	0.164776	1.29104	3.0828	0.418787	0.675372	0.997379
piR-hsa-1015212	0.0378449	-0.344539	3.08859	-0.111552	0.911179	0.997379
piR-hsa-101522	0.0948608	0.617248	3.08859	0.199848	0.8416	0.997379
piR-hsa-1015237	0.154911	-0.825431	3.08859	-0.267252	0.789275	0.997379
piR-hsa-1015266	0.261841	0.276331	3.08739	0.0895032	0.928682	0.997379
piR-hsa-101527	0.0583529	0.256577	3.08859	0.0830726	0.933794	0.997379
piR-hsa-1015270	0.278031	-0.942684	2.89965	-0.325103	0.745103	0.997379
piR-hsa-1015281	0.119279	-0.825431	3.08859	-0.267252	0.789275	0.997379
piR-hsa-1015318	0.0420144	0.256577	3.08859	0.0830726	0.933794	0.997379
piR-hsa-101535	0.250934	-1.47342	3.08399	-0.477764	0.632818	0.997379
piR-hsa-1015381	0.541548	0.216056	1.51806	0.142324	0.886824	0.997379
piR-hsa-101539	0.0378449	-0.344539	3.08859	-0.111552	0.911179	0.997379
piR-hsa-1015398	0.0400989	-0.344539	3.08859	-0.111552	0.911179	0.997379
piR-hsa-10154	0.148334	-0.825431	3.08859	-0.267252	0.789275	0.997379
piR-hsa-1015403	0.336115	2.16297	3.05322	0.708421	0.478684	0.997379
piR-hsa-101541	0.0855446	0.256577	3.08859	0.0830726	0.933794	0.997379
piR-hsa-101542	0.12845	0.376802	3.08859	0.121998	0.902901	0.997379
piR-hsa-1015437	0.0378449	-0.344539	3.08859	-0.111552	0.911179	0.997379
piR-hsa-1015450	0.123079	0.0161313	3.08859	0.00522286	0.995833	0.997379
piR-hsa-1015458	0.126407	-0.344539	3.08859	-0.111552	0.911179	0.997379
piR-hsa-1015467	0.310286	2.05619	3.05626	0.67278	0.501087	0.997379
piR-hsa-1015477	0.041194	0.256577	3.08859	0.0830726	0.933794	0.997379
piR-hsa-1015478	1.0447	2.51185	2.43603	1.03112	0.302483	0.997379
piR-hsa-1015486	0.479369	-1.76622	3.0402	-0.580955	0.561271	0.997379
piR-hsa-1015495	0.0378449	-0.344539	3.08859	-0.111552	0.911179	0.997379
piR-hsa-1015502	0.0443266	0.256577	3.08859	0.0830726	0.933794	0.997379
piR-hsa-1015503	0.132738	0.376802	3.08859	0.121998	0.902901	0.997379
piR-hsa-1015517	0.41608	-0.521981	2.73348	-0.190958	0.848558	0.997379
piR-hsa-1015536	0.397596	-2.0007	3.07221	-0.651227	0.5149	0.997379
piR-hsa-1015545	0.347432	-1.79724	3.0771	-0.584071	0.559173	0.997379
piR-hsa-1015549	0.177526	0.376802	3.08859	0.121998	0.902901	0.997379
piR-hsa-1015552	0.15138	-1.06588	3.08859	-0.345101	0.730018	0.997379
piR-hsa-1015556	0.302759	-1.66964	3.08024	-0.542048	0.587785	0.997379
piR-hsa-1015565	0.115811	-0.584985	3.08859	-0.189402	0.849778	0.997379
piR-hsa-1015569	0.0420144	0.256577	3.08859	0.0830726	0.933794	0.997379
piR-hsa-101557	0.0335427	0.256577	3.08859	0.0830726	0.933794	0.997379
piR-hsa-101559	5.32245	0.231918	0.607251	0.381915	0.702524	0.997379
piR-hsa-1015632	0.0583529	0.256577	3.08859	0.0830726	0.933794	0.997379
piR-hsa-1015633	0.051637	-0.344539	3.08859	-0.111552	0.911179	0.997379
piR-hsa-1015635	0	0	0	0	1	NA
piR-hsa-1015645	0.231621	-1.06588	3.08859	-0.345101	0.730018	0.997379
piR-hsa-1015651	0.0335427	0.256577	3.08859	0.0830726	0.933794	0.997379
piR-hsa-1015675	0.0474304	0.256577	3.08859	0.0830726	0.933794	0.997379
piR-hsa-1015677	0.823538	-0.809183	2.58861	-0.312594	0.754589	0.997379
piR-hsa-1015684	0.0579054	-0.344539	3.08859	-0.111552	0.911179	0.997379
piR-hsa-1015696	0.0397596	-0.344539	3.08859	-0.111552	0.911179	0.997379
piR-hsa-1015697	0.0420144	0.256577	3.08859	0.0830726	0.933794	0.997379
piR-hsa-101570	0.0375345	-0.344539	3.08859	-0.111552	0.911179	0.997379
piR-hsa-101571	0.0375345	-0.344539	3.08859	-0.111552	0.911179	0.997379
piR-hsa-1015714	0.0823879	0.617248	3.08859	0.199848	0.8416	0.997379
piR-hsa-1015716	0.0499667	-0.344539	3.08859	-0.111552	0.911179	0.997379
piR-hsa-1015720	0.0579054	-0.344539	3.08859	-0.111552	0.911179	0.997379
piR-hsa-1015743	0.0420144	0.256577	3.08859	0.0830726	0.933794	0.997379
piR-hsa-1015748	0.0454578	0.256577	3.08859	0.0830726	0.933794	0.997379
piR-hsa-1015759	1.35226	0.716907	1.10884	0.646539	0.51793	0.997379
piR-hsa-1015761	0.0378449	-0.344539	3.08859	-0.111552	0.911179	0.997379
piR-hsa-1015763	0.052907	-0.344539	3.08859	-0.111552	0.911179	0.997379
piR-hsa-1015771	0.0579054	-0.344539	3.08859	-0.111552	0.911179	0.997379
piR-hsa-1015773	0.0420144	0.256577	3.08859	0.0830726	0.933794	0.997379
piR-hsa-1015775	0.13298	0.997669	3.08739	0.323143	0.746587	0.997379
piR-hsa-1015778	0	0	0	0	1	NA
piR-hsa-1015796	0.103274	-0.584985	3.08859	-0.189402	0.849778	0.997379
piR-hsa-1015803	0.0335427	0.256577	3.08859	0.0830726	0.933794	0.997379
piR-hsa-1015811	0.349767	-1.82034	3.07653	-0.591686	0.554061	0.997379
piR-hsa-1015815	0.0397596	-0.344539	3.08859	-0.111552	0.911179	0.997379
piR-hsa-1015822	0.216471	-1.06588	3.08859	-0.345101	0.730018	0.997379
piR-hsa-1015823	0.378824	-1.9123	3.07435	-0.622016	0.533932	0.997379
piR-hsa-1015873	0.0855446	0.256577	3.08859	0.0830726	0.933794	0.997379
piR-hsa-1015893	0.041194	0.256577	3.08859	0.0830726	0.933794	0.997379
piR-hsa-1015895	0.233412	1.6614	3.06957	0.541248	0.588337	0.997379
piR-hsa-1015907	0.126407	-0.344539	3.08859	-0.111552	0.911179	0.997379
piR-hsa-1015908	0.0418224	-0.344539	3.08859	-0.111552	0.911179	0.997379
piR-hsa-101592	0.0418224	-0.344539	3.08859	-0.111552	0.911179	0.997379
piR-hsa-1015921	0.0855446	0.256577	3.08859	0.0830726	0.933794	0.997379
piR-hsa-1015938	0.0400989	-0.344539	3.08859	-0.111552	0.911179	0.997379
piR-hsa-1015946	0.0420144	0.256577	3.08859	0.0830726	0.933794	0.997379
piR-hsa-1015950	0.315851	-1.71484	3.07919	-0.556914	0.577586	0.997379
piR-hsa-1015952	0.0400989	-0.344539	3.08859	-0.111552	0.911179	0.997379
piR-hsa-1015955	0.0443266	0.256577	3.08859	0.0830726	0.933794	0.997379
piR-hsa-1015958	0.797569	0.91984	2.5437	0.361615	0.71764	0.997379
piR-hsa-1015960	0.162502	0.376802	3.08859	0.121998	0.902901	0.997379
piR-hsa-1015973	0.150138	-1.06588	3.08859	-0.345101	0.730018	0.997379
piR-hsa-1015977	0.567803	-1.04124	2.66007	-0.391435	0.695475	0.997379
piR-hsa-1015981	0.613551	-1.97848	1.32495	-1.49325	0.135371	0.997379
piR-hsa-1015987	0.0443266	0.256577	3.08859	0.0830726	0.933794	0.997379
piR-hsa-1015989	0.252086	1.79242	3.06476	0.58485	0.558649	0.997379
piR-hsa-1015992	0.141822	1.16416	3.08593	0.377248	0.70599	0.997379
piR-hsa-1016001	0.041194	0.256577	3.08859	0.0830726	0.933794	0.997379
piR-hsa-1016008	1.53485	1.03479	0.989645	1.04562	0.295738	0.997379
piR-hsa-101601	0.137182	0.0161313	3.08859	0.00522286	0.995833	0.997379
piR-hsa-1016018	0.189722	1.43615	3.07749	0.466663	0.640741	0.997379
piR-hsa-1016021	0.0579054	-0.344539	3.08859	-0.111552	0.911179	0.997379
piR-hsa-1016041	0.167714	1.32491	3.0817	0.429926	0.667249	0.997379
piR-hsa-1016059	0.256634	0.997669	3.08739	0.323143	0.746587	0.997379
piR-hsa-1016060	0.177307	1.36464	3.08016	0.443042	0.657736	0.997379
piR-hsa-1016061	0.0795191	-0.584985	3.08859	-0.189402	0.849778	0.997379
piR-hsa-1016068	0.423256	-2.06106	3.07075	-0.67119	0.5021	0.997379
piR-hsa-1016069	0.051637	-0.344539	3.08859	-0.111552	0.911179	0.997379
piR-hsa-1016075	0.0474304	0.256577	3.08859	0.0830726	0.933794	0.997379
piR-hsa-1016090	0.0397596	-0.344539	3.08859	-0.111552	0.911179	0.997379
piR-hsa-1016095	0.0335427	0.256577	3.08859	0.0830726	0.933794	0.997379
piR-hsa-1016102	0.0474304	0.256577	3.08859	0.0830726	0.933794	0.997379
piR-hsa-1016119	0.0400989	-0.344539	3.08859	-0.111552	0.911179	0.997379
piR-hsa-1016121	0.0541177	-0.344539	3.08859	-0.111552	0.911179	0.997379
piR-hsa-1016122	0.051637	-0.344539	3.08859	-0.111552	0.911179	0.997379
piR-hsa-1016125	0.0378449	-0.344539	3.08859	-0.111552	0.911179	0.997379
piR-hsa-1016127	1.44293	0.854761	1.76835	0.483368	0.628835	0.997379
piR-hsa-1016133	0.473487	-2.18853	3.06787	-0.713371	0.475616	0.997379
piR-hsa-1016141	0.150138	-1.06588	3.08859	-0.345101	0.730018	0.997379
piR-hsa-1016150	0.0443266	0.256577	3.08859	0.0830726	0.933794	0.997379
piR-hsa-1016155	0.0375345	-0.344539	3.08859	-0.111552	0.911179	0.997379
piR-hsa-1016183	0.0420144	0.256577	3.08859	0.0830726	0.933794	0.997379
piR-hsa-1016186	0	0	0	0	1	NA
piR-hsa-1016201	0.0400989	-0.344539	3.08859	-0.111552	0.911179	0.997379
piR-hsa-101621	0.0375345	-0.344539	3.08859	-0.111552	0.911179	0.997379
piR-hsa-101623	0	0	0	0	1	NA
piR-hsa-1016232	0.0443266	0.256577	3.08859	0.0830726	0.933794	0.997379
piR-hsa-1016235	0.0676409	-0.344539	3.08859	-0.111552	0.911179	0.997379
piR-hsa-1016244	0.0397596	-0.344539	3.08859	-0.111552	0.911179	0.997379
piR-hsa-1016248	0.0375345	-0.344539	3.08859	-0.111552	0.911179	0.997379
piR-hsa-1016250	0.0400989	-0.344539	3.08859	-0.111552	0.911179	0.997379
piR-hsa-1016257	0.0400989	-0.344539	3.08859	-0.111552	0.911179	0.997379
piR-hsa-1016289	0.0840287	0.617248	3.08859	0.199848	0.8416	0.997379
piR-hsa-1016291	0.108922	-0.224315	3.08859	-0.0726269	0.942103	0.997379
piR-hsa-1016292	0.435365	-0.00123747	3.07925	-0.000401874	0.999679	0.999736
piR-hsa-1016293	0.052907	-0.344539	3.08859	-0.111552	0.911179	0.997379
piR-hsa-1016297	0.0375345	-0.344539	3.08859	-0.111552	0.911179	0.997379
piR-hsa-1016313	18.5742	-2.89794	1.63617	-1.77117	0.0765321	0.997379
piR-hsa-1016318	0.265873	1.85643	3.06256	0.606172	0.544401	0.997379
piR-hsa-1016324	0.151571	-0.825431	3.08859	-0.267252	0.789275	0.997379
piR-hsa-101633	0.229495	-1.4011	3.08498	-0.45417	0.649707	0.997379
piR-hsa-1016334	0.413096	-2.0307	3.07148	-0.66115	0.508516	0.997379
piR-hsa-1016338	0.137326	0.376802	3.08859	0.121998	0.902901	0.997379
piR-hsa-1016341	0.0499667	-0.344539	3.08859	-0.111552	0.911179	0.997379
piR-hsa-1016346	0.0378449	-0.344539	3.08859	-0.111552	0.911179	0.997379
piR-hsa-1016357	0.115168	-0.825431	3.08859	-0.267252	0.789275	0.997379
piR-hsa-1016365	0.388035	-1.44945	3.07678	-0.471095	0.637573	0.997379
piR-hsa-1016375	0.0836448	-0.584985	3.08859	-0.189402	0.849778	0.997379
piR-hsa-1016410	0.0474304	0.256577	3.08859	0.0830726	0.933794	0.997379
piR-hsa-1016427	0.123404	-0.825431	3.08859	-0.267252	0.789275	0.997379
piR-hsa-1016444	0.0375345	-0.344539	3.08859	-0.111552	0.911179	0.997379
piR-hsa-1016451	0.0420144	0.256577	3.08859	0.0830726	0.933794	0.997379
piR-hsa-1016452	0.157831	-1.06588	3.08859	-0.345101	0.730018	0.997379
piR-hsa-1016453	0.264914	-1.52943	3.08317	-0.496057	0.619854	0.997379
piR-hsa-101648	0.041194	0.256577	3.08859	0.0830726	0.933794	0.997379
piR-hsa-1016488	0.0378449	-0.344539	3.08859	-0.111552	0.911179	0.997379
piR-hsa-1016490	0.95117	-0.410951	1.30596	-0.314672	0.75301	0.997379
piR-hsa-1016497	0.158078	0.136356	3.08859	0.0441482	0.964786	0.997379
piR-hsa-10165	0.0443266	0.256577	3.08859	0.0830726	0.933794	0.997379
piR-hsa-1016528	0.342178	1.84713	3.06287	0.603073	0.54646	0.997379
piR-hsa-1016530	0.39894	2.40391	3.04568	0.789285	0.429946	0.997379
piR-hsa-1016537	0.272026	-0.344536	2.91799	-0.118073	0.90601	0.997379
piR-hsa-1016546	0.0541177	-0.344539	3.08859	-0.111552	0.911179	0.997379
piR-hsa-1016559	0	0	0	0	1	NA
piR-hsa-1016564	0.501869	-2.30571	3.06543	-0.752165	0.451952	0.997379
piR-hsa-1016567	0.129324	-0.825431	3.08859	-0.267252	0.789275	0.997379
piR-hsa-101657	0.121931	-0.224315	3.08859	-0.0726269	0.942103	0.997379
piR-hsa-101659	0	0	0	0	1	NA
piR-hsa-1016607	0.0474304	0.256577	3.08859	0.0830726	0.933794	0.997379
piR-hsa-1016628	0.0335427	0.256577	3.08859	0.0830726	0.933794	0.997379
piR-hsa-1016630	0.0454578	0.256577	3.08859	0.0830726	0.933794	0.997379
piR-hsa-1016632	0.427723	2.45011	3.04435	0.804806	0.420932	0.997379
piR-hsa-101664	0.120297	-0.825431	3.08859	-0.267252	0.789275	0.997379
piR-hsa-1016651	0.0829923	0.0161313	3.08859	0.00522286	0.995833	0.997379
piR-hsa-1016657	0.0499667	-0.344539	3.08859	-0.111552	0.911179	0.997379
piR-hsa-1016669	0.0474304	0.256577	3.08859	0.0830726	0.933794	0.997379
piR-hsa-1016672	0.16729	-1.06588	3.08859	-0.345101	0.730018	0.997379
piR-hsa-1016683	0.377041	0.628272	2.40575	0.261154	0.793973	0.997379
piR-hsa-1016690	0.0499667	-0.344539	3.08859	-0.111552	0.911179	0.997379
piR-hsa-1016708	0	0	0	0	1	NA
piR-hsa-1016714	0.0375345	-0.344539	3.08859	-0.111552	0.911179	0.997379
piR-hsa-1016720	0.0798585	-0.584985	3.08859	-0.189402	0.849778	0.997379
piR-hsa-1016730	0.041194	0.256577	3.08859	0.0830726	0.933794	0.997379
piR-hsa-1016741	0.0418224	-0.344539	3.08859	-0.111552	0.911179	0.997379
piR-hsa-1016751	0.0420144	0.256577	3.08859	0.0830726	0.933794	0.997379
piR-hsa-1016754	0.392145	1.60669	3.06287	0.524572	0.599881	0.997379
piR-hsa-1016755	0.0676409	-0.344539	3.08859	-0.111552	0.911179	0.997379
piR-hsa-1016758	0.0443266	0.256577	3.08859	0.0830726	0.933794	0.997379
piR-hsa-101676	0.692653	-0.695332	2.31239	-0.300698	0.763645	0.997379
piR-hsa-1016768	0.289527	-1.39636	3.08504	-0.452624	0.65082	0.997379
piR-hsa-1016772	0.0736417	0.0161313	3.08859	0.00522286	0.995833	0.997379
piR-hsa-1016788	0.0499667	-0.344539	3.08859	-0.111552	0.911179	0.997379
piR-hsa-1016789	0.455977	-1.10719	1.96166	-0.564417	0.57247	0.997379
piR-hsa-101679	0.101548	0.0161313	3.08859	0.00522286	0.995833	0.997379
piR-hsa-1016799	0.340604	-1.81012	3.07678	-0.588318	0.556319	0.997379
piR-hsa-10168	0.292757	-1.62369	3.08135	-0.526941	0.598235	0.997379
piR-hsa-101680	0.400899	-0.573231	1.97654	-0.290018	0.771803	0.997379
piR-hsa-1016801	0.0579054	-0.344539	3.08859	-0.111552	0.911179	0.997379
piR-hsa-1016841	0.208043	-1.24856	3.08721	-0.40443	0.685897	0.997379
piR-hsa-1016866	0.624126	-0.819314	1.59555	-0.513498	0.607603	0.997379
piR-hsa-1016873	0.0855446	0.256577	3.08859	0.0830726	0.933794	0.997379
piR-hsa-1016885	0.608769	-2.53043	3.06127	-0.826596	0.408466	0.997379
piR-hsa-1016890	0.0418224	-0.344539	3.08859	-0.111552	0.911179	0.997379
piR-hsa-1016896	0	0	0	0	1	NA
piR-hsa-10169	0.722786	-2.27516	2.56723	-0.886229	0.375494	0.997379
piR-hsa-101691	0.0375345	-0.344539	3.08859	-0.111552	0.911179	0.997379
piR-hsa-1016924	0.0855446	0.256577	3.08859	0.0830726	0.933794	0.997379
piR-hsa-1016940	0.0670855	0.617248	3.08859	0.199848	0.8416	0.997379
piR-hsa-1016942	0.0335427	0.256577	3.08859	0.0830726	0.933794	0.997379
piR-hsa-1016943	0.0397596	-0.344539	3.08859	-0.111552	0.911179	0.997379
piR-hsa-1016952	1.30804	-0.657829	2.06074	-0.31922	0.749559	0.997379
piR-hsa-1016972	0.0756898	-0.584985	3.08859	-0.189402	0.849778	0.997379
piR-hsa-1016981	0.105814	-0.584985	3.08859	-0.189402	0.849778	0.997379
[truncated: 982,772+ more rows]

## Sheet: Fig2C&2D
heatmap and PCA data (Fig2C, Fig2D, Fig3A, Fig3B, and Fig3C)
small RNA	P1	P2	P3	P4	P5	P6	P9	P10	N1	N2	N3	N4	N5	N8	N9	N10	N11	N12	N13	N14
hsa-miR-11400	0	78.5609	0	187.205	4.06544	70.5168	7.85355	134.094	3.79049	0	0	14.531	0	0	0	0	0	17.2645	0	0
hsa-miR-1246	1846.98	584.493	2548.42	1076.69	2318.24	760.229	2607.38	906.04	3209.03	3507.34	3161.03	4526.4	3427.62	1606.61	2936.34	1902.99	1367.96	3475.4	1570.32	1883.54
hsa-miR-1290	504.671	205.83	1236.32	465.92	859.371	223.142	863.89	384.161	1244.42	1490.71	1162.95	2688.23	1523.39	630.694	1132.75	817.581	887.972	1053.66	958.469	765.504
hsa-miR-146a-5p	2992.29	725.903	1364.21	3474.79	1608.66	1318.57	1806.32	1417.05	904.411	191.663	439.54	726.549	242.357	794.453	1957.56	986.735	767.975	1623.13	217.012	916.59
hsa-miR-16-2-3p	1451.26	1200.41	1264.74	1687.98	1809.12	2678.67	2803.72	1504.03	1611.72	521.286	825.97	501.319	519.337	340.796	967.783	1198.18	1823.94	1650.59	587.741	906.518
hsa-miR-203a-3p	784.463	395.947	4239.48	889.483	5510.23	1456.7	4248.77	1946.17	870.675	2980.5	3822.17	1801.84	7097.6	964.852	2908.85	32491.8	12407.6	2475.63	2914.59	17962.5
hsa-miR-203b-5p	646.747	238.825	4078.42	642.666	5627.5	1300.21	3761.85	1775.84	761.509	2999.94	4113.36	1562.08	5643.46	863.055	3453.22	33915.5	12503.6	2422	2959.8	18489.6
hsa-miR-204-3p	92.3924	81.7033	42.6316	52.8147	118.21	42.5033	39.2677	50.7382	104.238	118.516	93.4023	116.248	484.714	239	775.326	140.962	23.9992	118.497	105.492	174.589
hsa-miR-27a-5p	8.71626	21.997	0	24.5771	16.2617	45.4012	7.85355	32.6174	33.7354	48.1472	115.379	87.1859	0	143.843	175.96	0	71.9977	15.695	84.3935	63.792
hsa-miR-378a-3p	1094.76	741.615	928.422	1365.34	679.553	955.358	769.648	1098.12	1322.5	2672.17	1254.52	3284	1488.77	2272.71	1154.74	1381.43	1391.96	1098.39	1485.93	899.803
hsa-miR-455-3p	0	0	0	0	0	0.965984	0	0	15.9201	0	42.1226	0	0	22.1296	0	0	0	0	9.04216	70.5069
hsa-miR-483-5p	6110.97	7167.9	7697.37	654.693	2384.22	4119.92	4735.69	7056.24	3144.59	7307.27	11838.3	14116.8	19907.9	11387.9	12190.8	10205.7	16199.5	1876.6	24217.9	9081.97
hsa-miR-514a-3p	4610.03	3459.82	5153.69	4665.47	4327.81	4559.44	7829.99	11419.7	6387.73	11135.9	14885.8	15904.2	23335.5	4653.86	10249.7	7795.21	3839.88	4926.4	7432.66	11898.9
piR-hsa-1017956	0	0	0	1.49456	21.159	1.56332	5.54496	0	0	0	0	0	0	0.54666	0	0	0	0	0	0
piR-hsa-1038000	0	0	18.3008	1.74365	19.967	3.90831	0	0	0	0	0	0	0	0	0	0	0	0	0	0
piR-hsa-1083585	0	0	8.61216	5.23096	9.83448	3.51748	3.08053	13.0482	2.40133	0	0	0	0	0.54666	0	1.09263	0	1.14863	0	1.62437
piR-hsa-1223974	0	16.2051	0	2.24184	0	0	0	6.18071	0	0	0	0	0	0	0	0	0	0	0	0
piR-hsa-1237799	2.41488	1.26602	0.53826	0.996373	2.0861	5.0808	1.84832	8.92769	1.02914	10.987	3.40344	143.397	2.29266	2.7333	1.47137	14.2041	37.8839	3.15872	4.43929	52.792
piR-hsa-1243797	1.44893	1.26602	0.53826	0.498186	0.298014	0.781662	2.46443	0.686746	0	0.523189	0	0	0	0	0	0.364209	0	0	0	0
piR-hsa-1252961	0.965954	0.253204	0.53826	0.249093	0	0.390831	107.819	2.74698	0.343047	24.0667	0.680688	26.0722	0.382109	0.54666	0.735684	1.45684	1.11423	0.287157	3.17092	2.43656
piR-hsa-1254853	1.93191	2.02563	2.6913	0.249093	2.38412	1.95416	1.23221	2.74698	0.686095	6.27827	4.08413	37.9747	0.382109	3.82662	2.20705	1.82104	17.8277	2.29725	7.61021	36.1422
piR-hsa-1257348	7.24465	0.253204	1.61478	0.74728	0.596029	1.95416	0.616107	5.49397	3.77352	3.66232	8.84894	34.0072	3.43898	4.91994	6.62115	5.09892	31.1985	3.44588	1.26837	57.2591
piR-hsa-1258621	48.7807	25.5736	50.0582	16.4401	25.9273	41.0373	22.1798	100.265	32.5895	94.6972	120.482	525.978	34.0077	72.7058	129.48	22.9452	328.699	46.8065	50.1006	132.792
piR-hsa-1260481	1.44893	0.253204	0.53826	0	0	0	0.616107	0.686746	1.02914	14.1261	8.84894	2.26714	0	0	1.47137	0.728418	11.1423	0.574313	1.26837	0.812185
piR-hsa-1271339	0	0	0.53826	0.249093	0.596029	0	0.616107	0	0.343047	1.56957	0	9.63536	6.87797	2.18664	3.67842	1.45684	0	0.86147	0.634185	0.812185
piR-hsa-1274219	1.93191	1.77243	5.3826	3.4873	2.68213	3.51748	1.23221	6.18071	3.43047	1.56957	4.76482	23.805	12.9917	2.18664	11.0353	8.3768	7.79963	6.03029	20.2939	38.9849
piR-hsa-1275190	11.5914	5.82369	13.9948	3.98549	8.04639	13.2883	8.00938	16.4819	9.94837	24.0667	11.5717	11.3357	3.82109	32.253	6.62115	5.82734	164.907	24.6955	23.4648	142.539
piR-hsa-1283342	0.482977	1.01282	2.15304	0.249093	1.19206	0.390831	0.616107	2.06024	1.02914	3.66232	3.40344	39.1082	0.382109	3.27996	1.47137	0.364209	13.3708	2.58441	17.123	36.1422
piR-hsa-1284579	13.5234	19.2435	122.723	4.73277	36.9538	50.0264	16.6349	43.265	28.816	66.9682	130.011	4676.55	50.4384	192.971	30.8987	35.6925	1319.25	173.73	78.6389	5864.79
piR-hsa-1286746	11.5914	0.759612	0	10.9601	43.2121	3.12665	1.84832	4.12047	8.23313	1.04638	2.04206	0.566786	1.14633	0.54666	1.47137	0	0	40.7763	2.53674	2.43656
piR-hsa-1288874	1.44893	1.77243	3.76782	2.24184	5.66227	14.0699	3.08053	6.86746	2.40133	3.66232	10.2103	145.097	17.9591	12.5732	12.5066	8.0126	75.7679	4.59451	8.87858	72.6906
piR-hsa-1290255	0	0	1.07652	0	0.298014	0.390831	0	2.74698	0.343047	0.523189	2.04206	29.4729	0	1.09332	0.735684	1.09263	10.0281	2.0101	0	19.0864
piR-hsa-1290409	0.482977	9.36855	0.53826	0	0.298014	0.390831	0	0.686746	0.686095	0.523189	0.680688	0.566786	1.14633	0.54666	0.735684	9.46943	11.1423	0.574313	0	0.406093
piR-hsa-1292272	0.965954	7.34292	0.53826	0.498186	0.894043	2.34499	3.08053	2.74698	0.343047	1.04638	0.680688	1.13357	0.382109	1.09332	1.47137	1.45684	0	0.287157	0	0
piR-hsa-1293086	0.482977	0.759612	1.61478	0.996373	5.66227	1.95416	0.616107	3.43373	2.74438	67.4914	5.4455	216.512	0.382109	1.63998	2.20705	0.728418	53.4832	2.29725	2.53674	10.5584
piR-hsa-1293696	7.24465	0.253204	0	4.48368	14.0067	1.56332	0.616107	2.06024	2.74438	0.523189	0	0	0.382109	0	0.735684	0	0	37.9047	0	1.21828
piR-hsa-1294129	0	0	0	0.249093	0	0	0.616107	0	1.02914	2.09276	3.40344	0	0.764219	2.7333	0.735684	2.54946	2.22847	1.72294	1.26837	1.21828
piR-hsa-1294291	1.44893	1.26602	2.15304	0	0.298014	1.17249	1.84832	0.686746	0.686095	5.23189	6.80688	42.509	1.52844	4.37328	0.735684	0	12.2566	2.0101	6.97603	38.5788
piR-hsa-1301601	0.482977	1.51922	1.61478	0	0.894043	0.781662	0	0.686746	0.686095	2.61595	3.40344	38.5415	0	2.18664	0.735684	0	15.5993	2.29725	7.61021	38.5788
piR-hsa-1302691	17.8701	0.253204	15.0713	0.74728	3.27816	3.12665	6.16107	4.80722	15.0941	3.13913	33.3537	4.53429	0.382109	3.82662	2.20705	26.223	269.644	1.72294	3.80511	45.8885
piR-hsa-1305358	0	0	1.61478	0	0.894043	0.390831	0	0.686746	0	0	0	11.3357	2.29266	7.10659	2.94273	0.364209	20.0562	0.574313	0	10.1523
piR-hsa-1307971	0	0.506408	2.6913	0.996373	21.457	0	7.39328	0.686746	0.343047	0.523189	2.04206	0	0.764219	0	0	1.09263	0	0.574313	0	0.406093
piR-hsa-1317326	0.965954	1.26602	2.6913	0.249093	0.298014	3.12665	7.39328	2.74698	0	0	0	0	1.14633	0.54666	0	0.364209	1.11423	0.287157	0	0.812185
piR-hsa-1329168	4.82977	0.253204	0.53826	1.49456	10.7285	1.56332	1.84832	0.686746	1.71524	0.523189	0	0	0.764219	0.54666	0	0	0	12.0606	0.634185	0
piR-hsa-1329305	0	0	0.53826	0.498186	0.596029	1.56332	0	1.37349	2.74438	3.13913	3.40344	1.13357	2.29266	2.7333	2.20705	1.82104	4.45693	1.14863	2.53674	1.21828
piR-hsa-133450	0	0.253204	3.76782	3.98549	0	1.17249	0.616107	5.49397	0.343047	0	0	0	0	0	0.735684	0	0	0.287157	0.634185	0
piR-hsa-134988	0	2.02563	2.6913	0	1.49007	1.17249	0	1.37349	0.343047	6.27827	10.2103	107.123	1.52844	3.82662	0.735684	0.364209	26.7416	2.87157	5.70766	69.8479
piR-hsa-1357776	0	0	0	0.249093	0	0	0	0	1.02914	3.66232	2.04206	0.566786	1.91055	0	0.735684	0	0	0.574313	5.70766	1.62437
piR-hsa-137973	0.482977	1.26602	1.07652	0.498186	1.19206	0.781662	0	0.686746	1.02914	6.27827	5.4455	26.0722	1.52844	3.82662	1.47137	0.364209	16.7135	1.72294	5.70766	32.0813
piR-hsa-1401312	6.2787	0	27.4513	7.4728	0.596029	8.98912	1.23221	8.24095	2.05828	1.04638	2.72275	1.70036	0.382109	4.37328	3.67842	0.364209	1.11423	0.86147	1.90255	0.812185
piR-hsa-140971	6.76168	1.26602	5.92086	2.98912	2.68213	5.0808	91.7999	6.18071	8.57618	29.8218	9.52963	52.1443	10.317	8.74657	16.9207	1.82104	14.485	4.59451	16.4888	4.06093
piR-hsa-148788	1.44893	8.60894	0.53826	0	0.298014	0.390831	0.616107	0.686746	3.08743	0.523189	0.680688	1.13357	0.382109	0.54666	0	16.0252	17.8277	0.86147	0.634185	0.812185
piR-hsa-149327	0	0	0	0.249093	0	0	0	0	1.02914	14.6493	1.36138	1.13357	1.14633	1.09332	0.735684	0.364209	0	0.574313	0	0
piR-hsa-1501890	0	0.759612	2.15304	0	3.87419	10.5524	1.84832	0	0	0	0	126.96	0	0	0	0	0	0	0	0.406093
piR-hsa-151424	135.234	18.2307	126.491	409.011	407.088	50.4172	17.251	100.265	177.012	29.2986	41.522	10.7689	12.9917	38.2662	31.6344	16.0252	20.0562	421.259	123.666	66.5992
piR-hsa-1541867	0	0	0.53826	0	0.298014	0	0.616107	0	0	2.09276	6.12619	0	0	7.65325	0.735684	0.728418	4.45693	3.15872	0	4.06093
piR-hsa-155568	0.482977	3.03845	7.53564	1.24547	3.87419	3.90831	1.23221	6.86746	2.74438	14.1261	15.6558	193.274	4.2032	7.10659	2.20705	2.54946	61.2828	8.32754	12.6837	393.098
piR-hsa-1569168	2.41488	0	4.84434	1.99275	0	3.90831	0	4.12047	0.343047	0	0	0	0	0	0	0	0	0	0	0.406093
piR-hsa-1569305	4.82977	18.2307	13.4565	1.99275	2.38412	45.3364	3.08053	293.24	0	10.4638	2.04206	3.9675	0	6.01327	14.7137	5.09892	3.3427	0	9.51277	0
piR-hsa-1585033	0	0	0	0	0	0	1.23221	0	0	69.061	2.04206	119.025	3.05687	0	0	0	0	6.89176	5.07348	0
piR-hsa-1598578	16.9042	0	0	0.249093	0	0.390831	0	0	0	26.6826	21.782	0	0	0	0	0	23.3989	0	4.43929	0
piR-hsa-1629185	0	0	0	0	0	0	0	0	0.686095	7.84784	0	5.10107	11.4633	0	2.94273	0	4.45693	0	0.634185	0
piR-hsa-164435	0.965954	2.53204	5.3826	1.99275	5.36426	23.4499	5.54496	16.4819	1.71524	2.61595	2.04206	1.70036	0.382109	0	2.20705	2.91367	1.11423	0.287157	0	2.43656
piR-hsa-166503	0	1.01282	1.07652	0.498186	0.596029	0.390831	1.23221	0	0.686095	3.66232	6.12619	22.6714	0.764219	1.63998	0	0	12.2566	0.86147	5.70766	29.2387
piR-hsa-1665038	0	0	0	0	0	0	0	0	1.71524	20.4044	4.08413	0	6.11375	0	8.8282	0	5.57117	2.87157	0	0
piR-hsa-166535	2.41488	0	0.53826	0.74728	0.596029	0.390831	10.4738	1.37349	0.343047	0	0	1.13357	0	0	0.735684	0.364209	1.11423	0.287157	0	0
piR-hsa-166716	1.93191	1.01282	3.22956	2.98912	2.38412	4.29914	1.23221	3.43373	0.343047	7.32465	10.2103	266.389	3.82109	1.09332	0	12.7473	150.422	6.31745	11.4153	19.8985
piR-hsa-1696269	0	0	0	1.74365	22.3511	5.47164	24.6443	0	0	0	0	0	0	0	0	0	0	0	0	0
piR-hsa-171058	6.76168	12.9134	56.5173	3.23821	14.0067	17.5874	6.16107	25.4096	8.91923	24.0667	61.2619	647.837	14.138	64.5059	11.7709	17.482	278.558	83.5626	29.8067	2272.09
piR-hsa-171313	18.3531	0.253204	11.8417	0.498186	2.38412	2.73582	4.92885	5.49397	12.6927	2.09276	31.3116	3.9675	0.382109	2.7333	1.47137	23.6736	254.045	1.72294	3.80511	36.1422
piR-hsa-173344	3.38084	1.01282	17.7626	0.498186	0	0.781662	0	2.74698	0	0.523189	0	0	0	0	2.20705	0	1.11423	0.287157	0	0
piR-hsa-173815	9.65954	0	0	0.74728	1.78809	0.390831	0.616107	1.37349	0.343047	0	0	0	0	0	0	0	0	16.9422	0	0.406093
piR-hsa-175792	0.965954	3.29165	3.22956	0.996373	2.0861	1.56332	0.616107	8.92769	1.37219	9.94059	17.6979	170.603	1.52844	4.91994	2.94273	1.09263	34.5412	2.58441	6.34185	120.61
piR-hsa-177480	1.93191	1.01282	0.53826	0.74728	0.596029	0.781662	0	5.49397	0	0	0	0	0	0	0	0	0	0.287157	0	0
piR-hsa-177716	5.31275	6.83651	0	1.99275	2.98014	0	0	0	0.686095	0	0	0	0	0	0	0	0	0.287157	0	0
piR-hsa-1782010	6.2787	0.506408	2.15304	0.74728	0.894043	1.56332	2.46443	0	0	0	0.680688	0	0	0	0	0.364209	0	0.574313	0	0
piR-hsa-1815613	2.41488	0	4.30608	2.24184	0	3.51748	0	4.12047	0	0	0	0	0	0	0	0	0	0	0	0.406093
piR-hsa-1822525	3.38084	0.253204	0	0	0	5.0808	0	52.8794	0	0	0	0	0	0	0	0	0	0	0	0
piR-hsa-1835644	72.4465	2.78524	0	0	2.98014	3.12665	2.46443	0.686746	0	0	0	0	0	0	0	0	0	0	0	2.84265
piR-hsa-1845818	7.72763	0	0	1.24547	0	0	11.706	0.686746	0	0	0	0	0	0	0	0	0	0.287157	0	0
piR-hsa-1869750	0.482977	0	1.61478	0.74728	0.894043	3.12665	0.616107	3.43373	2.05828	2.09276	0	22.1047	0	2.7333	8.8282	2.18525	32.3128	3.44588	3.80511	6.49748
piR-hsa-1872641	40.0871	0.253204	6.99738	0.498186	0	1.56332	1.84832	1.37349	0.686095	0.523189	2.04206	0.566786	0	18.5865	0.735684	0	42.3409	182.345	2.53674	686.703
piR-hsa-1876375	3.86382	1.01282	4.84434	2.24184	11.0265	16.4149	3.69664	8.24095	2.74438	3.66232	8.16826	161.534	24.8371	12.0265	25.0132	8.0126	77.9963	6.03029	8.2444	81.6246
piR-hsa-1880908	0.482977	0.759612	1.61478	0	1.19206	0.390831	1.23221	0.686746	1.02914	5.75508	4.76482	28.9061	1.52844	3.27996	1.47137	0	16.7135	2.0101	5.70766	32.4874
piR-hsa-1885210	12.0744	0	0	2.49093	26.5233	1.95416	0	0	0	0	0	0	0	0	0	0	0	10.912	0	0
piR-hsa-1885772	0	0	0	0.249093	14.6027	0	0	0	9.26228	2.09276	0.680688	1.13357	1.52844	0	4.4141	0.364209	0	0	0.634185	1.21828
piR-hsa-1888309	0	0.253204	1.07652	0.74728	0.298014	1.17249	10.4738	0	0	0	0.680688	0.566786	0	0.54666	0.735684	0	0	0	0	0
piR-hsa-1888757	9.65954	7.08971	13.4565	2.74002	5.36426	8.59828	7.39328	17.1686	4.11657	22.4971	24.5048	405.819	7.64219	14.7598	8.8282	4.73472	88.0244	24.9826	20.9281	623.352
piR-hsa-1890238	0	0	0	0	0	0	0	0.686746	0	0.523189	2.04206	18.1372	0	0.54666	1.47137	0	10.0281	0.86147	1.90255	15.0254
piR-hsa-1893498	0.482977	0	0.53826	0.249093	5.66227	69.5679	0	33.6505	1.37219	6.27827	1.36138	0	0	1.09332	0	0.364209	2.22847	1.72294	0.634185	0
piR-hsa-1896946	0.482977	0.253204	0	0.249093	0.596029	0.781662	0	1.37349	1.37219	0	0	128.66	2.67477	1.63998	2.20705	0.364209	10.0281	0.574313	0.634185	42.6397
piR-hsa-1898372	0.482977	0.759612	3.76782	2.74002	36.3578	0.781662	8.62549	1.37349	0.686095	0.523189	4.08413	1.13357	1.14633	1.63998	2.94273	1.09263	1.11423	2.87157	0.634185	2.43656
piR-hsa-1899687	0.482977	0.506408	1.61478	1.24547	2.98014	1.56332	4.31275	0.686746	0.686095	0	0.680688	0.566786	0	0	0.735684	0	0	0.86147	0.634185	0
piR-hsa-1900699	2.41488	0.759612	0.53826	3.23821	9.83448	0.390831	0.616107	0.686746	0.686095	0.523189	0	0	1.14633	0.54666	0	0.364209	0	16.3679	0	0
piR-hsa-1900830	0.482977	46.3363	9.68868	1.24547	3.57617	2.73582	0.616107	1.37349	8.23313	1.56957	4.76482	1.70036	9.93484	5.4666	2.94273	39.6988	59.0544	8.04039	3.80511	2.84265
piR-hsa-1902324	0	1.51922	4.30608	0.498186	2.68213	1.95416	0.616107	4.80722	1.02914	6.80146	9.52963	191.574	2.67477	3.82662	2.20705	1.09263	41.2266	5.45598	8.87858	95.8379
piR-hsa-1902763	0	1.77243	6.45912	1.99275	5.96029	11.7249	1.84832	11.6747	4.11657	92.0813	13.6138	525.978	0.382109	2.18664	3.67842	3.27788	100.281	8.32754	3.80511	41.8275
piR-hsa-1904308	13.0404	2.02563	0	12.4547	45.8942	8.59828	4.31275	4.12047	8.91923	0	2.72275	1.13357	1.14633	1.63998	0	0	0	55.9956	3.80511	4.06093
piR-hsa-1904934	1.93191	0	0	1.49456	7.15235	0.390831	0.616107	0.686746	0.343047	0	0	0	0	0	0	0	0	9.47617	0.634185	0
piR-hsa-1905294	0	0.253204	0.53826	0	0.298014	0	34.502	0	1.02914	0.523189	2.04206	15.87	0.382109	0.54666	0	1.82104	0	1.72294	1.26837	0.812185
piR-hsa-1906128	0.482977	1.01282	1.07652	0	0.596029	1.17249	0.616107	2.06024	1.37219	4.7087	3.40344	35.1407	1.14633	4.91994	0.735684	1.09263	16.7135	3.44588	6.34185	37.7666
piR-hsa-1906220	1.44893	0	0	0	0	0.781662	0	0	4.80266	5.23189	7.48757	0.566786	7.26008	1.63998	1.47137	0	0	1.14863	0	2.03046
piR-hsa-1906949	1.93191	1.51922	7.53564	1.99275	5.06625	26.5765	7.39328	14.4217	1.37219	4.7087	2.72275	1.70036	0.764219	1.63998	8.8282	2.54946	1.11423	0.86147	0.634185	2.43656
piR-hsa-1907706	13.0404	0.253204	0.53826	2.74002	23.2451	1.95416	0.616107	1.37349	2.05828	0.523189	1.36138	1.13357	1.14633	0	0	0	0	28.7157	0.634185	1.21828
piR-hsa-1910255	68.5827	7.59612	33.9104	10.711	23.8412	30.8757	35.1181	69.3613	38.7643	99.4059	72.8336	726.053	15.2844	51.9327	23.5419	190.117	336.498	45.6579	75.468	947.008
piR-hsa-1910997	0	4.81088	0	0	0	0	0.616107	0	0.343047	0.523189	0.680688	0.566786	0.382109	0.54666	0	12.0189	17.8277	0	0	0
piR-hsa-1917927	0	0	0	0	0.298014	0	0	0	6.86095	32.9609	1.36138	3.40072	6.87797	6.55993	0	0	1.11423	0	0	0
piR-hsa-1920205	0.965954	1.77243	2.6913	0.74728	1.19206	1.95416	1.84832	1.37349	0.343047	4.18551	4.76482	32.8736	0.764219	2.7333	2.94273	2.54946	17.8277	2.0101	7.61021	36.5483
piR-hsa-1921690	10.6255	1.01282	3.22956	1.49456	2.68213	2.34499	3.69664	7.5542	3.43047	37.1464	6.80688	32.3068	5.73164	4.37328	7.35684	5.46313	63.5113	1.72294	5.07348	12.1828
piR-hsa-1923411	1.44893	1.01282	1.07652	0.74728	0.894043	1.17249	1.23221	0.686746	0	0	0	0	0	0	0	0	0	0	0.634185	0
piR-hsa-1926780	1.44893	0.506408	2.15304	2.49093	1.49007	4.29914	1.23221	3.43373	1.71524	2.61595	0.680688	56.6786	0.764219	4.91994	13.978	6.91997	56.8259	6.6046	5.07348	109.645
piR-hsa-1928407	0.482977	0.253204	0.53826	0	0.298014	0.781662	0	0.686746	0.343047	0	0.680688	24.9386	0	1.63998	1.47137	0	6.6854	0.574313	1.90255	17.462
piR-hsa-1929014	1.44893	0.253204	0	3.23821	11.3245	2.34499	0.616107	0	0.686095	0	0.680688	1.13357	0.764219	0	0	0	0	16.0808	0.634185	0.406093
piR-hsa-1929165	2.89786	0	0	0.74728	9.83448	1.56332	1.23221	0.686746	0.686095	0	0.680688	0	0	0	0	0	0	8.90186	0	0.406093
piR-hsa-1930067	1.44893	0.506408	0	0	0	0	0	2.74698	0.686095	21.9739	13.6138	1.70036	0.382109	1.09332	2.94273	0.364209	4.45693	0.574313	1.26837	1.21828
piR-hsa-1933112	0	0	0	0	0	0	0	0	0	1.04638	0	9.63536	0	1.63998	0	0.364209	4.45693	0.574313	0	10.5584
piR-hsa-1933601	2.41488	1.77243	1.07652	0.498186	1.78809	1.56332	1.23221	3.43373	0.686095	3.66232	4.08413	34.574	1.14633	1.63998	1.47137	1.82104	21.1704	3.44588	7.61021	37.7666
piR-hsa-1936034	8.69359	0	0.53826	0	0	0	0	0	0.343047	47.087	8.84894	0.566786	0	0	1.47137	0.364209	15.5993	0	2.53674	0
piR-hsa-1939676	0	0	3.76782	0	0	0	0	1.37349	5.14571	3.13913	2.72275	1.13357	12.9917	7.65325	0	4.73472	0	0	26.0016	5.2792
piR-hsa-1941592	0.965954	0.506408	1.07652	0.498186	0.596029	0.390831	44.3597	0	1.02914	3.13913	0.680688	34.0072	0.382109	1.09332	2.94273	0.728418	8.91387	2.0101	0.634185	13.4011
piR-hsa-1943873	0	0.253204	0	0	0.298014	0.390831	0	0	2.05828	1.04638	2.04206	0	8.0243	1.09332	0	0.364209	2.22847	0.86147	1.26837	2.43656
piR-hsa-1946132	0.482977	0	0	0.249093	0.298014	1.17249	0	0.686746	0.343047	32.9609	0.680688	56.6786	0	1.63998	0.735684	0.364209	7.79963	0.574313	0.634185	0.406093
piR-hsa-1947772	6.76168	8.10253	30.1426	2.74002	9.23845	14.8516	2.46443	21.2891	5.48876	23.0203	48.3288	423.956	12.6096	39.3596	12.5066	13.8399	229.532	61.7387	21.5623	1768.53
piR-hsa-1949489	1.44893	2.78524	2.6913	0	3.27816	5.86247	0.616107	4.80722	0.686095	8.37102	8.84894	124.126	1.91055	2.18664	1.47137	0.364209	36.7697	6.6046	6.34185	81.2185
piR-hsa-1955634	1.44893	3.79806	3.76782	0.498186	3.27816	2.73582	1.23221	9.61444	1.37219	9.94059	18.3786	289.061	3.43898	9.29323	5.88547	0.728418	52.369	4.88166	6.34185	168.935
piR-hsa-1959654	0.482977	0.253204	1.07652	0	0.298014	0	0	0	0	2.61595	0	0.566786	0.764219	1.09332	13.2423	0.728418	2.22847	4.02019	0	8.12185
piR-hsa-1970713	3.86382	0	0.53826	0	1.49007	1.95416	9.2416	0.686746	0	0	0	1.13357	0	0.54666	0	0	0	0	0	0
piR-hsa-1973166	0.965954	3.54486	1.07652	1.74365	0.596029	1.17249	0	0	0	0	0.680688	0	0	0.54666	0	0	1.11423	0	0	0
piR-hsa-1979454	0	0.253204	0	0	0	0	0	1.37349	0.686095	3.66232	0	1.70036	0	2.18664	0	0.364209	5.57117	1.14863	2.53674	9.34013
piR-hsa-2020632	0	0	0	1.24547	5.66227	0	23.412	0	0	0	0	0	0	0	0	0	0	0	0	0
piR-hsa-2030458	4.82977	4.55767	3.76782	0	5.06625	0	0	0	0	0	0	0	0	0	0	0	0	0	0	0
piR-hsa-2049746	0.482977	0	0	0.498186	0	0	0	0	5.48876	2.09276	36.0765	0.566786	14.138	0	6.62115	0	0	4.30735	0	0
piR-hsa-2058418	12.0744	3.29165	0	1.74365	0	3.51748	1.84832	0	0	0	0	0	0	0	0	0	0	0	0	0
piR-hsa-2081817	11.1085	0	0.53826	0	0.894043	0.390831	3.08053	8.92769	7.20399	0.523189	71.4722	0	0	3.27996	0	18.2104	8.91387	137.548	1.26837	49.1372
piR-hsa-2127746	11.1085	0	0	0	0	0	0	0	0	164.281	40.1606	0	0.382109	0	6.62115	0	65.7398	0	0	2.03046
piR-hsa-2133892	0	0	0	0	0	0	0.616107	1.37349	4.11657	3.13913	6.80688	14.1697	0	0.54666	0	0	0	0	19.0255	7.30967
piR-hsa-2141154	0	0	0	0	5.66227	0	0	0	0	3.66232	12.9331	0.566786	0	0	76.5111	6.19155	0	1.14863	0	2.43656
piR-hsa-2143116	0	0	25.2982	0	0.298014	0	2.46443	13.0482	0	0.523189	0	0	0	0	0	0	0	0.287157	0	0
piR-hsa-2148397	0.965954	0	0	5.48005	8.3444	0	0.616107	4.80722	0.343047	0	0	0	0	0	0	0	0	14.645	0	0
piR-hsa-2183281	0	0	0	0	11.6226	0	14.1704	1.37349	0	0	0	0	0	0	0	0	1.11423	0	0	0
piR-hsa-2210000	0	0	0	0	0	0	0	0.686746	1.37219	1.04638	2.04206	5.10107	0.764219	1.63998	0.735684	0	0	0.574313	0.634185	0.812185
piR-hsa-2244632	6.2787	3.79806	184.623	2.74002	2.68213	5.86247	1.23221	1.37349	1.02914	9.94059	12.9331	51.0107	143.291	14.2132	19.8635	16.3894	13.3708	2.87157	7.61021	556.753
piR-hsa-2250921	1.44893	0.506408	14.533	0.996373	18.7749	3.90831	2.46443	3.43373	1.37219	3.66232	2.04206	2.26714	1.52844	1.63998	0.735684	1.82104	2.22847	1.14863	0.634185	1.62437
piR-hsa-230322	0	0	0	0	0	0	0	0.686746	0	0.523189	0	9.63536	0	13.6665	0.735684	4.0063	0	1.72294	3.17092	0
piR-hsa-2305822	9.17656	0	1.07652	0.74728	0.596029	4.29914	0	7.5542	0	0	0	0	0.382109	0.54666	0.735684	0	1.11423	0	0	0
piR-hsa-2305863	0	0	0	0	0	0	0	0	2.40133	0	8.16826	0	8.0243	0	13.978	0	0	0	18.3914	0
piR-hsa-2321282	0	0	0	0.498186	0	1.17249	0	2.06024	0	1.56957	0	1.13357	0	7.65325	30.163	27.3157	0	2.87157	0	40.6093
piR-hsa-2382296	0	0.253204	11.8417	0	0.894043	4.68997	0.616107	0.686746	0.343047	0.523189	0	0	0	0	0	0	0	0.287157	0.634185	0
piR-hsa-242510	0.482977	0	0.53826	4.73277	0	0	0	0.686746	0	24.0667	0	0.566786	3.05687	0	0	89.9596	0	0	0	42.6397
piR-hsa-2479180	7.24465	1.01282	2.6913	3.98549	0.894043	0	62.8429	20.6024	2.74438	2.61595	0	9.63536	0.382109	0	6.62115	0	2.22847	0	0	2.03046
piR-hsa-2482319	0.965954	0	0	0	0	0	0	0	0.686095	1.56957	1.36138	2.26714	4.96742	0.54666	1.47137	0.364209	0	0.574313	1.26837	0.812185
piR-hsa-2483489	4.82977	0	2.6913	1.24547	0.298014	1.95416	3.08053	3.43373	3.77352	6.27827	14.9751	31.1732	1.52844	4.91994	5.14979	4.37051	34.5412	2.58441	2.53674	32.0813
piR-hsa-2484454	0	4.05126	0	0	0	0	0	0	0	0	0	0.566786	0.382109	0	0.735684	36.4209	31.1985	0	0.634185	0.812185
piR-hsa-2485783	0	1.26602	1.07652	0.249093	1.78809	0.781662	1.23221	2.06024	0.686095	4.18551	6.12619	36.8411	0.764219	4.37328	1.47137	1.45684	18.942	2.58441	6.34185	35.3301
piR-hsa-2485972	9.65954	2.53204	8.0739	6.97461	3.57617	8.59828	4.92885	13.7349	7.20399	12.5565	13.6138	122.426	4.96742	12.0265	36.0485	2.54946	86.9102	3.73304	5.07348	71.4723
piR-hsa-2486374	1.93191	0	0.53826	0	0.596029	0.390831	0.616107	0.686746	0.686095	86.8494	2.72275	2.83393	0	3.82662	0	0	41.2266	2.29725	1.26837	89.7465
piR-hsa-2487795	3.86382	4.55767	19.3774	0.996373	1.49007	6.64413	41.8952	8.24095	0.686095	2.09276	3.40344	6.23465	1.14633	1.09332	5.88547	1.82104	4.45693	1.14863	3.17092	8.93404
piR-hsa-2488755	0	1.77243	4.30608	0.249093	2.38412	2.34499	0	2.74698	1.02914	7.84784	12.9331	243.718	3.05687	4.91994	2.94273	1.09263	40.1124	4.59451	10.147	113.706
piR-hsa-2493501	52.1615	31.6505	68.359	19.1802	32.7816	51.5897	25.2604	118.12	45.2822	107.777	125.927	845.645	38.9752	99.4922	172.15	28.4083	445.693	55.7084	58.345	161.219
piR-hsa-2494203	0	0.506408	1.07652	0	0	0.781662	0.616107	0.686746	0.343047	1.04638	3.40344	27.7725	0	1.63998	0	0.728418	11.1423	1.14863	0	19.0864
piR-hsa-2496356	2.41488	0	1.07652	0.249093	0.596029	0.390831	0.616107	0.686746	1.71524	88.4189	3.40344	2.26714	0	4.37328	0	0	42.3409	2.58441	2.53674	90.5587
piR-hsa-2500242	0	0	0	0.249093	0.298014	0	0	0	0	0.523189	0.680688	13.6029	0.382109	0.54666	1.47137	0.728418	7.79963	1.72294	0.634185	8.93404
piR-hsa-2500335	2.89786	5.82369	5.92086	1.24547	1.19206	7.42579	37.5825	4.80722	1.37219	3.66232	0.680688	3.9675	0.382109	8.74657	2.94273	2.18525	1.11423	2.87157	4.43929	0.812185
piR-hsa-2506020	5.79572	0	1.07652	0.996373	1.19206	2.34499	1.84832	4.80722	3.77352	1.04638	6.80688	32.8736	0.764219	3.27996	5.14979	2.91367	34.5412	3.73304	1.26837	54.0103
piR-hsa-2507682	0.965954	1.26602	2.6913	0	2.0861	0.781662	0.616107	2.74698	0	4.7087	3.40344	34.574	0.764219	3.82662	2.20705	1.45684	16.7135	3.15872	6.97603	35.7362
piR-hsa-2508676	34.2914	5.31728	3.76782	4.48368	14.0067	5.0808	138.624	3.43373	10.2914	18.8348	8.84894	3.40072	1.91055	1.63998	13.978	3.64209	3.3427	4.59451	5.70766	10.5584
piR-hsa-2510551	0	0	0.53826	0	0.298014	0	1192.78	0	1.71524	0	0	384.848	12.6096	0.54666	0	0	0	0.574313	20.9281	1.62437
piR-hsa-2511246	2.41488	0.253204	0	3.98549	10.7285	2.34499	0	0	0.686095	0.523189	0.680688	0	0.764219	0.54666	0	0	0	12.0606	0	0
piR-hsa-2511578	5.31275	0.506408	0	13.9492	50.0664	2.34499	1.84832	1.37349	3.08743	0	0	0.566786	0.382109	0	0.735684	0	0	93.9002	0	1.21828
piR-hsa-2512910	0	0	0	0	11.9206	0	0	0	5.14571	10.987	0	0	12.2275	0	0	0	0	26.4184	0	0
piR-hsa-2513842	1.44893	0.506408	3.22956	1.99275	8.94043	21.4957	5.54496	10.9879	1.37219	1.04638	0.680688	1.13357	0	2.7333	2.94273	2.18525	0	0.86147	1.26837	4.46702
piR-hsa-2514532	0.482977	0	1.07652	0.249093	0.894043	0.390831	9.2416	0	0	0	0	8.50179	0	0	0	0	0	0.287157	0	0
piR-hsa-2518055	0.482977	6.83651	0.53826	0	0.298014	6.2533	1.84832	0	0.686095	0.523189	0	0.566786	0.764219	0	0	0	0	0	0	0
piR-hsa-2518406	1.44893	0.253204	0.53826	0	0.298014	0	0	2.74698	0.686095	1.04638	2.04206	37.9747	0	0	0	0.728418	13.3708	1.72294	1.26837	22.3351
piR-hsa-2518579	1.93191	1.51922	2.6913	0.249093	2.0861	2.34499	3.08053	2.74698	2.40133	4.7087	5.4455	44.2093	1.91055	4.91994	1.47137	1.82104	22.2847	3.73304	8.87858	42.6397
piR-hsa-251884	3.38084	0.253204	1.07652	1.74365	3.57617	0	2.46443	0.686746	0	0	0.680688	0	0	0.54666	0	0	1.11423	0	0.634185	0.812185
piR-hsa-2520996	2.41488	1.01282	2.6913	0.249093	2.38412	1.17249	203.315	1.37349	2.05828	4.18551	5.4455	91.2526	1.14633	3.82662	2.20705	0	24.5131	3.15872	8.87858	45.0763
piR-hsa-2521322	10.6255	0	0	0.74728	2.38412	0.390831	0.616107	0.686746	0.343047	0	0.680688	0.566786	0.382109	0	0	0	0	17.2294	0	0
piR-hsa-2522184	1.44893	0	0	0	0	0	0.616107	0	4.45961	15.6957	2.04206	0	1.91055	0.54666	1.47137	0	0	0	2.53674	10.1523
piR-hsa-2522717	1.44893	2.78524	1.07652	0.74728	0.894043	0.781662	0.616107	3.43373	0	1.04638	0	0.566786	0	0.54666	0	0	0	0.574313	0	0
piR-hsa-2523060	3.86382	0	0.53826	3.4873	7.15235	0	0	0.686746	0.343047	0	0	0	0	0	0	0	0	15.5065	0	0
piR-hsa-2524126	4.34679	1.51922	0.53826	5.23096	15.4968	3.12665	0	0.686746	0	0	0.680688	0.566786	2.29266	0	1.47137	0	0	24.6955	0	0.812185
piR-hsa-2524630	2.41488	1.01282	2.15304	0.74728	3.57617	5.86247	0	11.6747	0.686095	0	0.680688	1.70036	0.382109	0.54666	1.47137	0.728418	0	0.574313	1.90255	1.62437
piR-hsa-2528544	3.38084	1.77243	4.30608	0.74728	1.78809	1.56332	0.616107	5.49397	2.74438	13.0797	8.16826	47.0432	1.52844	4.37328	6.62115	1.09263	12.2566	3.44588	3.17092	13.8072
piR-hsa-2529254	39.6041	21.0159	38.2165	16.4401	20.861	35.9565	20.9476	90.6504	25.7285	72.7233	84.4053	510.674	29.0403	56.8527	128.745	20.7599	299.729	40.2019	43.1246	121.016
piR-hsa-2531658	2.41488	0	0	1.24547	8.94043	0.390831	17.251	0	0.686095	0.523189	0.680688	0.566786	0.382109	0	0	0	0	14.3578	0	0.812185
piR-hsa-2540076	0.965954	1.77243	3.76782	0.498186	1.19206	1.95416	1.23221	2.06024	1.37219	5.23189	4.76482	37.4079	1.91055	4.37328	0.735684	1.09263	18.942	3.15872	16.4888	36.9544
piR-hsa-2541130	0.965954	2.53204	5.3826	0.249093	2.38412	2.73582	2.46443	4.12047	1.37219	7.32465	10.891	192.14	3.05687	5.4666	2.94273	1.09263	40.1124	4.59451	8.2444	99.0866
piR-hsa-2543169	4.82977	0.253204	1.61478	3.23821	2.0861	1.17249	1.23221	2.06024	1.02914	0	0.680688	0.566786	0.382109	0	0.735684	0.728418	0	9.76333	0.634185	0
piR-hsa-2543445	0.482977	0	0	0	0.298014	0	1.23221	0	0.343047	0.523189	0.680688	18.1372	0	1.63998	0	0.364209	5.57117	1.72294	0	10.9645
piR-hsa-2544663	0	0	0.53826	0	0	0.390831	112.747	0	0.343047	7.32465	2.04206	53.2779	0	1.09332	2.94273	0	0	0.574313	1.90255	2.84265
piR-hsa-2548101	51.6785	32.6633	65.6677	21.422	30.6955	46.8997	27.7248	120.867	42.1948	106.207	124.566	798.035	37.8288	95.1189	158.908	25.8588	445.693	48.8166	58.9792	157.97
piR-hsa-2557701	1.93191	0.506408	0	2.98912	8.04639	1.95416	0.616107	1.37349	0.343047	0.523189	0.680688	0.566786	1.14633	0	0.735684	0	0	16.0808	0	0.406093
piR-hsa-2561536	2.89786	11.3942	227.146	51.0641	3.87419	1.56332	4.92885	9.61444	3.08743	0.523189	2.04206	22.6714	3.05687	18.0398	4.4141	12.0189	20.0562	9.18901	4.43929	3.65483
piR-hsa-2564965	2.41488	0	150.175	15.1947	2.98014	2.73582	9.8577	26.7831	3.77352	2.61595	9.52963	21.5379	0.764219	0.54666	3.67842	1.82104	3.3427	2.87157	6.97603	3.65483
piR-hsa-2565414	10.6255	0.253204	0	1.24547	2.68213	0.390831	0	1.37349	0.343047	0	0	0	0	0	0	0	0	18.378	0	0
piR-hsa-2569289	5.79572	0.506408	0.53826	14.6965	50.9605	1.95416	0.616107	0.686746	2.40133	0	0.680688	0	0.382109	0	0.735684	0	0	92.1773	0	1.21828
piR-hsa-2569689	17.3872	0	0	0.249093	0	0	0	0	0	26.6826	21.1013	0	0	0	0	0	20.0562	0	4.43929	0
piR-hsa-2584662	0.482977	0	0	0	23.5431	3.90831	3.08053	0	0	0	0	0	0	0.54666	0	0	0	0	0	0
piR-hsa-2587751	0	0	58.6703	0	0	0	0	0	0	0	0	6.23465	8.78851	15.3065	0	0	0	0	0	19.4924
piR-hsa-2614136	0.965954	2.27884	1.07652	3.23821	0.298014	0.781662	6.77717	2.06024	0.343047	1.04638	0.680688	2.26714	0.382109	0	0	0	0	0	0.634185	0.406093
piR-hsa-2621861	5.31275	8.60894	0	0	0	3.51748	1.23221	0	0	0	20.4206	0	0	0	0	0	0	0	0	0
piR-hsa-2650959	0	0	9.68868	1.99275	0	8.59828	0	35.7108	0	0	0.680688	0	0	0	1.47137	0.728418	0	0	0	0
piR-hsa-2651216	0	0	0	0	0.298014	0	0	0	0	0.523189	13.6138	5.10107	0	8.19991	11.7709	0.728418	2.22847	0.86147	0	0
piR-hsa-2717218	1.44893	1.77243	1.07652	2.49093	0.298014	0	1.23221	14.4217	0	0	0	1.70036	0	0	0	0	0	0	0	0.406093
piR-hsa-2753878	2.89786	0	0	2.74002	3.27816	0.390831	0	6.86746	0	0	0	0	0	0	0	0	0	0	0	0
piR-hsa-2809835	0	0	0	1.74365	23.5431	1.17249	6.16107	0	0	0	0	0	0	0	0	0	0	0	0	0
piR-hsa-2812292	0.965954	0.253204	5.92086	1.49456	2.0861	4.68997	0.616107	4.80722	0	0	0	0	0.382109	0	0	0.364209	1.11423	0.574313	0	1.62437
piR-hsa-2826261	1.44893	0.253204	0	0.249093	0.894043	0.781662	651.841	0	1.02914	80.0479	2.72275	245.418	1.14633	4.37328	0	0	1.11423	0.574313	5.07348	1.21828
piR-hsa-2826409	0.965954	0	0.53826	0.249093	0.298014	1.17249	0	2.06024	1.71524	1.04638	0	2.83393	0.382109	1.09332	1.47137	0.728418	26.7416	0.574313	2.53674	8.93404
piR-hsa-2829495	10.1425	0	0	0	0	0	0	0	0	42.9015	36.0765	0	0	1.63998	5.88547	0	40.1124	0	0	0
piR-hsa-2833485	0.965954	0.759612	1.61478	0.74728	0.596029	2.34499	0.616107	0.686746	0	0	0.680688	0	0.382109	0	0	0	0	0	0	0.406093
piR-hsa-2835386	4.82977	0	1.61478	1.74365	2.0861	3.12665	2.46443	6.86746	4.80266	5.75508	12.9331	32.8736	2.29266	5.4666	3.67842	3.64209	38.9982	5.74313	1.90255	61.7261
piR-hsa-2835607	12.5574	0.253204	0.53826	3.23821	28.6094	1.95416	1.23221	2.74698	4.45961	0	0.680688	0.566786	1.91055	0	0.735684	0	0	39.6276	0.634185	2.84265
piR-hsa-2837692	5.31275	0	1.07652	1.24547	1.19206	2.34499	2.46443	3.43373	4.45961	2.61595	6.80688	30.6064	0.764219	4.37328	4.4141	4.0063	26.7416	3.15872	1.90255	27.6143
piR-hsa-2837972	0	0	0	0	0	0	0	0	0.343047	0	0.680688	2.83393	0.764219	1.63998	1.47137	0.728418	1.11423	0.287157	0.634185	0.812185
piR-hsa-2841489	0.965954	10.8878	1.07652	0.249093	1.19206	0.781662	0.616107	0.686746	2.05828	1.56957	1.36138	0	0.382109	1.63998	1.47137	17.8462	21.1704	0.86147	0.634185	0.812185
piR-hsa-2846960	0	1.01282	2.15304	0.249093	1.19206	0.390831	0.616107	1.37349	0.686095	6.27827	2.72275	30.6064	1.14633	2.7333	2.94273	1.09263	14.485	2.0101	3.80511	31.6752
piR-hsa-2847011	0.965954	3.54486	2.15304	0.996373	0.298014	1.56332	0	0.686746	0	0	0	0	0	0.54666	0	0.364209	0	0.287157	0	0.406093
piR-hsa-2848776	0	0	0	0	0	0	0.616107	0	0.686095	0.523189	0.680688	2.83393	0.764219	2.18664	2.20705	1.09263	0	0	1.26837	1.62437
piR-hsa-2848818	1.44893	0	1.61478	0.498186	0.298014	1.56332	1.84832	2.06024	3.77352	1.04638	4.76482	14.7364	0	1.09332	3.67842	2.18525	11.1423	1.72294	1.26837	23.1473
piR-hsa-2849295	0.482977	0	3.22956	0.249093	2.98014	3.12665	1.84832	1.37349	0.686095	3.66232	5.4455	11.3357	2.67477	15.3065	4.4141	7.28418	5.57117	4.02019	12.6837	2.84265
piR-hsa-2851599	0.965954	1.26602	6.45912	1.24547	33.0796	0.390831	12.9382	4.80722	0.343047	0	4.76482	5.10107	0.382109	1.63998	4.4141	1.45684	0	2.29725	0	1.62437
piR-hsa-2851614	9.65954	0.759612	0.53826	8.46917	29.8014	3.51748	1.84832	3.43373	5.48876	0.523189	2.04206	1.13357	2.67477	0.54666	1.47137	0	0	47.3809	1.26837	1.62437
piR-hsa-2854834	0.965954	1.77243	2.6913	0.249093	1.49007	1.56332	1.23221	4.80722	1.02914	4.18551	4.76482	34.574	1.14633	2.18664	3.67842	2.18525	18.942	4.59451	5.70766	36.9544
piR-hsa-2855109	9.17656	0.759612	0	5.23096	24.7352	3.12665	1.23221	4.12047	5.8318	0	0.680688	0.566786	0.382109	0.54666	0	0	0	35.0331	0.634185	1.62437
piR-hsa-2858209	5.31275	0.253204	0	5.48005	15.1987	1.17249	0	0	1.02914	0	1.36138	0.566786	1.14633	0	0.735684	0.728418	0	27.567	0	0.406093
piR-hsa-2863434	0.482977	0.253204	0	1.49456	7.45036	0.781662	1.23221	0.686746	0.343047	0	0	0	0.382109	0	0	0	0	12.9221	0	0
piR-hsa-2864290	4.34679	0	9.15042	0	4.1722	1.95416	11.706	0.686746	0	1.04638	0	3.40072	0	0	0	0	0	0	0	0
piR-hsa-2866907	26.0808	37.4742	3.22956	42.5949	306.657	14.0699	8.62549	14.4217	17.1524	17.2652	21.1013	15.87	35.9183	22.9597	17.6564	1.82104	4.45693	382.493	13.9521	6.49748
piR-hsa-2883475	0	5.82369	2.6913	0.249093	0.596029	2.34499	0	0	0	0	0	0	0	0	0	0	0	0	0	0
piR-hsa-2910442	0	0	47.9051	2.49093	1.19206	29.7032	0	132.542	0	0	0	0	0	0	4.4141	4.0063	0	0	1.26837	0
piR-hsa-3108429	6.76168	0.253204	5.3826	2.49093	5.66227	0.781662	0	0	0.343047	0	0	0	0	0	0	0	0	0	0.634185	0
piR-hsa-3115162	7.72763	0.759612	4.84434	1.99275	0	8.98912	3.08053	0.686746	1.02914	0	0	0.566786	0.382109	1.09332	1.47137	0.364209	1.11423	1.43578	0	0
piR-hsa-316399	0	0	1.07652	0	0.298014	0	0	0	2.40133	6.80146	6.80688	0	2.29266	6.01327	5.14979	0	7.79963	0	3.80511	0.812185
piR-hsa-3186709	0	0	0	0	0	0	0.616107	0	0.343047	1.56957	0	1.13357	0	0	0	2.18525	26.7416	4.30735	0	3.24874
piR-hsa-334175	0.482977	1.01282	1.61478	0.498186	1.78809	1.17249	0	1.37349	0.343047	3.13913	3.40344	34.0072	0	2.18664	1.47137	1.45684	16.7135	2.0101	5.70766	35.3301
piR-hsa-3360710	2.89786	0	0	6.22733	1.19206	0	2.46443	7.5542	0	0	0	0	0	0	0	0	0	0	0	0
piR-hsa-3382305	6.2787	0	5.92086	0.498186	2.68213	5.86247	0	0	0	0	0	0.566786	0	0	1.47137	0	1.11423	0	0	0
piR-hsa-340073	14.4893	0.506408	0.53826	3.23821	25.3312	2.34499	2.46443	2.06024	5.8318	0.523189	0.680688	0.566786	0.764219	1.09332	0.735684	0	1.11423	39.9148	0	2.43656
piR-hsa-347879	9.65954	10.8878	52.2112	3.7364	12.5166	14.4608	4.92885	26.0963	6.86095	24.5899	51.0516	680.143	17.577	53.0261	11.7709	12.0189	250.703	109.981	27.2699	2631.48
piR-hsa-349414	0.482977	0.759612	2.15304	0	0.894043	1.56332	0	0.686746	0.343047	4.7087	4.08413	32.8736	0.382109	3.82662	2.20705	1.09263	11.1423	1.72294	6.97603	35.3301
piR-hsa-349841	18.3531	0.253204	15.6095	0.996373	2.68213	2.73582	6.16107	3.43373	15.4371	2.61595	36.0765	6.23465	0.764219	4.37328	2.20705	25.1304	271.873	2.29725	3.17092	43.858
piR-hsa-3547392	0	0	0	0.249093	0	0	0	0.686746	0	0	1.36138	0	5.73164	22.4131	0	2.91367	5.57117	0	15.2204	0.812185
piR-hsa-355244	32.8424	17.7243	16.6861	8.71826	12.2186	34.784	11.0899	25.4096	20.2398	37.1464	49.0095	281.693	28.2761	51.3861	33.8414	10.9263	59.0544	21.2496	69.1261	238.376
piR-hsa-357703	5.31275	8.35573	29.066	2.74002	8.04639	11.3341	3.08053	15.1084	5.48876	20.4044	49.0095	396.183	11.8454	33.3463	7.35684	10.5621	218.39	51.4011	19.6597	1743.36
piR-hsa-3625233	1.44893	0.253204	0.53826	2.49093	6.55632	1.17249	1.23221	0	0.343047	0	0.680688	0	0.764219	0	0	0	0	10.3376	0	0
piR-hsa-3633073	0.482977	6.0769	2.6913	0	0	0	8.62549	0	0	0.523189	0	52.1443	0.764219	0	0	0	0	0	0	0.406093
piR-hsa-3639714	12.0744	0	0	1.99275	26.8213	2.34499	0	0	0	0	0	0	0	0	0	0	0	10.6248	0	0
piR-hsa-364947	1.44893	0	0	1.74365	8.04639	0.781662	1.23221	1.37349	0.686095	0	0	0	0	0	0	0	1.11423	11.1991	0.634185	0
piR-hsa-366406	0.482977	0	3.22956	0.498186	8.04639	1.17249	5.54496	0	0	0	0	0	0.382109	0	0.735684	0.364209	0	0	0.634185	0.406093
piR-hsa-3673875	0	6.83651	0	2.24184	1.49007	0.390831	0.616107	0.686746	0.686095	1.04638	0	0	0.382109	0	0	0	0	0.287157	0	0
piR-hsa-3674068	1.93191	1.51922	2.15304	2.74002	2.98014	6.64413	3.69664	7.5542	1.71524	2.61595	9.52963	77.6497	1.52844	7.65325	11.0353	6.55576	67.9682	5.16882	3.17092	41.8275
piR-hsa-367922	0.482977	4.81088	0	0.249093	0	0	0	0	0	0	0	0.566786	0.382109	0	1.47137	37.5135	28.9701	0.287157	1.26837	0.406093
piR-hsa-3680191	7.72763	0.253204	0	0	0.298014	0	0	0	4.80266	20.4044	0.680688	0.566786	1.14633	1.09332	1.47137	0	0	0	0	10.9645
piR-hsa-3697400	17.8701	0.253204	12.38	0.498186	2.38412	3.90831	5.54496	4.80722	13.7219	3.13913	31.3116	3.40072	0.764219	3.27996	0.735684	23.3094	249.588	1.72294	3.80511	36.5483
piR-hsa-3698587	5.31275	0	0.53826	4.23458	0.298014	0.781662	16.0188	0	0	0	0	1.13357	0	0	0	0	0	0.287157	0	0.406093
piR-hsa-3699030	0.965954	0	1.07652	0.498186	0.596029	0	23.412	1.37349	0	2.09276	0.680688	15.87	0.764219	1.09332	2.20705	0.364209	3.3427	6.31745	0	21.929
piR-hsa-3705779	0	0	0	0	0	0	0	0.686746	4.45961	0	0.680688	0	8.0243	0	4.4141	3.64209	5.57117	0	0.634185	0
piR-hsa-3709467	0.482977	5.82369	0	0	0	0	0	1.37349	1.02914	1.04638	0	0	0	1.09332	1.47137	8.74101	6.6854	0.574313	0.634185	1.21828
piR-hsa-372627	3.86382	0	2.6913	0.74728	4.76823	0.390831	14.7866	4.12047	1.02914	2.09276	0	1.70036	0	0.54666	0	1.09263	0	0.574313	1.26837	0.406093
piR-hsa-3748666	5.31275	0	1.61478	2.98912	1.78809	4.29914	1.84832	6.18071	0	0	0	3.40072	0	0	0	0	0	0	0	0
piR-hsa-3752228	11.5914	0	1.07652	1.99275	13.7087	0.781662	3.08053	2.06024	2.74438	0	0	0.566786	1.14633	0	0.735684	0	0	27.8542	0	1.21828
piR-hsa-3752276	1.44893	1.01282	1.07652	0.498186	2.0861	0.390831	0.616107	0.686746	3.77352	5.75508	4.08413	1.13357	7.26008	3.82662	2.20705	0.728418	1.11423	4.30735	2.53674	20.3046
piR-hsa-3758713	0.965954	1.01282	0.53826	0.74728	2.68213	0.781662	0	1.37349	3.77352	5.75508	4.08413	0.566786	8.40641	4.91994	1.47137	0.364209	2.22847	4.59451	1.90255	49.5433
piR-hsa-3765350	0.965954	0.759612	0.53826	0.498186	1.78809	0.390831	0	0.686746	3.43047	5.23189	3.40344	1.13357	7.26008	3.82662	2.20705	0.364209	1.11423	4.02019	1.90255	18.6803
piR-hsa-3768281	5.31275	0.759612	0	6.47642	25.0332	1.17249	1.23221	0	1.02914	0.523189	1.36138	1.70036	1.52844	0.54666	0.735684	0	0	39.9148	0	0.406093
piR-hsa-3770522	0	0	0	0.249093	0.298014	0	0	0.686746	1.02914	0	2.04206	23.2382	0	0	0	0.364209	4.45693	1.14863	0.634185	2.43656
piR-hsa-3771063	0.965954	1.51922	4.30608	0.498186	0.596029	3.90831	0.616107	2.06024	0	0	0	0	1.14633	0.54666	0	0	0	0.287157	0	0.406093
piR-hsa-377609	0.965954	0	8.0739	0.249093	0.596029	0.781662	1.84832	0.686746	0	0	0.680688	0	0	0.54666	0.735684	0	0	4.88166	0	0
piR-hsa-3785667	0	6.3301	0	0	0	0	0	0	0.686095	0.523189	0	0	0.382109	1.09332	0.735684	5.09892	8.91387	0.574313	1.26837	0.406093
piR-hsa-379765	1.93191	0.506408	3.76782	0.996373	1.19206	1.17249	9.8577	2.06024	0.343047	0.523189	0	2.26714	0	0	0.735684	0	1.11423	0.574313	1.26837	0.812185
piR-hsa-3862890	0	0	0	0	0	0	0	0	0.343047	10.4638	0	12.4693	0	0	0	0	22.2847	0	0	0.406093
piR-hsa-390071	0	0	0	0	0	0	0	0	0	7.32465	0	0	5.73164	0	0	7.28418	1.11423	2.87157	3.17092	4.06093
piR-hsa-398144	0.965954	0	0	2.24184	6.85433	0.390831	1.23221	0.686746	0.343047	0	0	0	0.382109	0	0	0	0	10.3376	0.634185	0
piR-hsa-408390	0.482977	0.253204	0	1.49456	4.76823	2.73582	2.46443	0.686746	0.343047	0	0	0.566786	0	0.54666	0	0	0	0	0	0
piR-hsa-411174	0.965954	0	0	1.74365	7.45036	1.17249	0.616107	0.686746	0.343047	0	0	0	0.382109	0	0	0	0	9.47617	0.634185	0
piR-hsa-4138875	0	0	0	0	0	0	0.616107	0	1.71524	3.13913	4.08413	0.566786	3.43898	0	0	0	1.11423	2.0101	0	2.84265
piR-hsa-413888	0	0	0	0	0	0	0	0	3.08743	0	0	9.63536	0	0	0	0	10.0281	3.15872	12.6837	0
piR-hsa-4158508	0.482977	0.506408	0.53826	0.498186	0.298014	1.17249	7.39328	0.686746	0	0	0	0.566786	0	0.54666	0	0	0	0	1.26837	0
piR-hsa-4188938	0.482977	3.03845	2.15304	0	9.53646	0	1.23221	0.686746	0	0	0	0	0	0	0	0	1.11423	0	0	0
piR-hsa-4198257	11.1085	0	0.53826	0	0	0	0	0	0	34.5305	0	0	0.382109	0.54666	1.47137	0	110.309	0	6.97603	1.21828
piR-hsa-4218565	0.965954	5.82369	19.3774	0.74728	0	5.86247	0	3.43373	0.343047	0	0	0	0	0	0	0	0	0	0	0
piR-hsa-4273480	14.0063	0	0	11.7074	0	3.51748	0	0	0	0	0	0	0	0	0	0	1.11423	0	0	0
piR-hsa-4336723	1.44893	0	15.6095	0	0.298014	4.29914	1.84832	0	0	0	0	0	0	0	0	0.364209	0	0	0	0
piR-hsa-4353286	0	0	0	1.74365	24.1392	1.56332	4.92885	0	0	0	0	0	0	0	0	0	0	0	0	0
piR-hsa-4367754	0	4.05126	0.53826	0	0.298014	0	0	0.686746	0.686095	0.523189	0	1.13357	0.382109	1.09332	0.735684	12.0189	16.7135	0.574313	0	0.406093
piR-hsa-4372007	2.89786	0.506408	0	4.73277	14.0067	2.34499	0.616107	0	0.343047	0	0.680688	1.13357	0.382109	0	0	0	0	16.9422	0	0
piR-hsa-4385095	1.44893	0	0	1.24547	6.85433	0.390831	0.616107	0.686746	0	0	0	0.566786	0	0	0	0	0	9.47617	0.634185	0
piR-hsa-43861	25.1148	1.01282	3.76782	0	0	0	0	2.06024	0	0	0	0	0	0	0	0	0	0	0	0
piR-hsa-4389450	46.3658	7.34292	16.1478	6.72552	25.9273	18.3691	14.7866	32.9638	26.7577	95.7436	68.7495	744.19	14.9023	28.4263	23.5419	144.227	155.993	20.101	25.3674	579.9
piR-hsa-4389845	17.3872	0.506408	11.8417	0.498186	2.68213	3.12665	3.69664	5.49397	13.3788	1.04638	29.2696	3.40072	0.382109	2.7333	0.735684	22.581	250.703	1.43578	1.90255	35.3301
piR-hsa-4398258	1.44893	0.253204	0.53826	0.498186	0.298014	0.781662	11.706	2.06024	1.02914	0.523189	0	0.566786	0.382109	1.09332	0	0	0	0.287157	0	0.406093
piR-hsa-4398776	0	1.77243	0	0.249093	1.78809	0	11.0899	1.37349	0	0	0	0.566786	0	0	0	0	0	0.574313	0	0
piR-hsa-4399127	33.8084	5.31728	26.913	7.4728	14.9007	16.0241	9.2416	44.6385	15.4371	18.8348	36.0765	625.165	53.1132	23.5064	5.88547	8.74101	150.422	33.023	20.2939	45.0763
piR-hsa-4410271	3.38084	3.29165	3.22956	2.24184	1.49007	5.0808	220.566	9.61444	3.77352	61.7363	7.48757	36.8411	22.9266	7.65325	14.7137	10.1978	3.3427	4.02019	4.43929	7.30967
piR-hsa-4412443	1.44893	0	0	1.49456	7.45036	0.781662	0.616107	1.37349	0	0	0	0	0	0	0	0	0	10.6248	0.634185	0
piR-hsa-4416649	0	0	0	0	0	0	0	0.686746	0	0.523189	0.680688	1.70036	0.382109	0.54666	1.47137	0.728418	2.22847	0.574313	1.26837	1.62437
piR-hsa-4416740	0.482977	10.1282	0.53826	0.249093	0.596029	0	0.616107	0.686746	0.686095	0.523189	1.36138	0.566786	1.14633	0.54666	0.735684	10.1978	16.7135	0.86147	0.634185	0.812185
piR-hsa-4418999	1.44893	1.26602	1.07652	2.74002	3.57617	2.73582	0.616107	0	0.343047	0	0.680688	0	0.764219	0.54666	0	0	0	0.287157	0	0
piR-hsa-4423055	0	0	0.53826	0	0.298014	0	0	0	1.37219	0	0	0	0.764219	3.27996	0	1.45684	3.3427	6.03029	0	3.24874
piR-hsa-4427162	0.965954	0	0	1.99275	8.3444	0.781662	1.84832	1.37349	0.343047	0	0	0	0	0	0	0	0	10.912	0.634185	0
piR-hsa-4430317	1.44893	0.253204	1.61478	0.498186	4.76823	0.781662	10.4738	2.06024	0.343047	0	0	1.13357	0	0	2.94273	0	1.11423	0.287157	0	0
piR-hsa-4441583	0	0	0	0	0	0	0	0	1.02914	0.523189	2.04206	0.566786	1.52844	3.27996	0.735684	0	0	0.287157	0.634185	0.812185
piR-hsa-4457969	0	0	0	0.249093	21.457	0	0	0	14.408	5.23189	0	0	3.05687	0	5.14979	0	0	0	1.26837	2.03046
piR-hsa-4462560	9.17656	7.08971	7.53564	3.7364	12.5166	14.4608	6.16107	6.86746	37.0491	62.7827	62.6233	22.1047	90.942	10.3865	19.8635	2.18525	11.1423	25.2698	24.7332	12.5889
piR-hsa-4472009	2.89786	4.55767	10.7652	2.74002	13.4107	9.77078	7.39328	17.1686	5.14571	17.7884	14.9751	222.18	8.40641	60.6793	64.0045	0.728418	91.3671	52.5497	8.2444	77.5637
piR-hsa-4474119	0.482977	11.9006	0.53826	0	0.298014	0	0.616107	0	0.343047	0.523189	1.36138	0	0.764219	0.54666	0.735684	9.10522	13.3708	0.574313	0	0.406093
piR-hsa-4474510	3.38084	0.253204	3.76782	1.24547	1.19206	1.17249	1.23221	4.12047	1.02914	0.523189	0	70.8483	0	0	0.735684	0	0	0.287157	0.634185	0.812185
piR-hsa-4479733	0	0	1.61478	0	0.596029	0	1.23221	0.686746	5.48876	1.56957	0	0	0.764219	12.0265	24.2776	0	2.22847	4.02019	0.634185	4.87311
piR-hsa-4483919	0.482977	1.01282	2.6913	0.249093	0.298014	3.12665	9.2416	2.06024	0	0	0	0	1.14633	0.54666	0.735684	0	0	0.287157	0.634185	0.406093
piR-hsa-4486120	0.965954	0	2.6913	0	0.596029	17.1966	3.69664	48.7589	1.37219	1.04638	0	1.70036	0.382109	4.37328	0	0	0	0	0.634185	0.406093
piR-hsa-4486782	16.9042	0.253204	0	0.498186	1.49007	0.390831	0.616107	14.4217	1.37219	0	0	0	0.382109	0.54666	0	0	0	6.89176	0.634185	0.406093
piR-hsa-4492322	81.1401	8.10253	15.6095	138.994	84.3381	44.9456	8.62549	17.8554	43.567	12.5565	9.52963	17.5704	9.55273	12.0265	7.35684	2.54946	6.6854	29.5771	6.97603	15.8376
piR-hsa-4544809	0.482977	0	0	0.249093	0	0	0	0	0.343047	7.84784	0	0.566786	0	0	6.62115	2.18525	0	0.287157	5.07348	1.21828
piR-hsa-4596658	0	0	2.6913	0.498186	9.53646	0.390831	6.77717	0	0.343047	0	0.680688	0	0	0	0	0	0	0	0	0
piR-hsa-460348	1.44893	0	0	0.249093	0.298014	0	0.616107	0	5.8318	0.523189	14.9751	2.26714	3.82109	2.18664	4.4141	0	0	1.14863	0	2.43656
piR-hsa-4622530	0	0	0	0	0	0.390831	0	0	0	8.37102	19.7399	0	5.73164	11.4799	0	0	0	0	0	4.46702
piR-hsa-4693468	0	0	1.07652	0	0	0	0	1.37349	4.80266	0	11.5717	0.566786	0	0	0	4.0063	27.8558	0	0	7.30967
piR-hsa-4702903	14.9723	0	4.84434	0.996373	0	0.781662	1.23221	0	0	0	0	0	0	0	0	0	0	0	0	0
piR-hsa-4740070	0	0	0	4.73277	0	0	0.616107	0.686746	0	23.5435	0.680688	0.566786	3.43898	0	0	88.5028	0	0.287157	0	43.0458
piR-hsa-4745222	11.5914	0	10.7652	0	3.27816	3.90831	0	9.61444	0	0	2.04206	0.566786	0.764219	0	0	0	0	0	0.634185	0
piR-hsa-4759942	1.93191	0	1.07652	1.24547	0	1.56332	14.7866	0	0	0	0	0	0	0	0	0.728418	0	0	0	0
piR-hsa-4848561	1.93191	0.253204	1.07652	0.498186	0.596029	1.17249	12.3221	1.37349	0.343047	0	0.680688	0.566786	0	0	1.47137	0.364209	1.11423	0.287157	0	0.406093
piR-hsa-4885305	1.44893	0.253204	0.53826	0.996373	0.298014	1.56332	10.4738	2.06024	0.686095	0	0	0.566786	0	0	0	0	0	0	0	0
piR-hsa-4894652	0	0	56.5173	0	0.596029	36.7381	0	116.747	0	6.27827	0	0	0	0	0	1.45684	0	0	0	0
piR-hsa-494316	2.89786	0	1.07652	0	3.27816	0	1.23221	9.61444	0	0	0	0	0	0	0	0	1.11423	0	0	0
piR-hsa-4986086	5.31275	0	6.45912	3.23821	8.3444	10.1616	4.31275	11.6747	0.686095	0.523189	0	0	0	0	0	0	2.22847	2.87157	0	2.43656
piR-hsa-4998279	1.93191	0.253204	1.07652	1.24547	0.894043	0.781662	12.9382	2.74698	1.02914	0	0	0	0	0	0.735684	0	0	0	0.634185	0.812185
piR-hsa-504339	1.44893	0.506408	1.61478	1.99275	2.0861	0.390831	0.616107	6.86746	1.71524	12.0333	12.9331	14.1697	0.382109	0.54666	6.62115	0.364209	47.912	4.02019	18.3914	2.43656
piR-hsa-508676	0.482977	0.759612	0	0	0.298014	0.781662	7.39328	4.80722	0	0	0	0	0	0	0	0	0	0.287157	19.6597	0
piR-hsa-5367061	0	0	0	2.49093	16.6888	0	24.0282	0	0	0	0	0	0	0	0	0	0	0	0	0
piR-hsa-5389187	0	0	0	0	0	0	0	0	7.89009	3.13913	0	2.83393	3.05687	7.10659	15.4494	0	0	2.58441	0	0
piR-hsa-556483	0	0	0	0	0	0	0	0	0.343047	8.89421	16.3365	2.83393	0	0	0.735684	0	0	0	0	2.43656
piR-hsa-5695464	0	0	3.76782	1.24547	0.596029	3.51748	0.616107	8.24095	0	0	0	0	0	0	0	0	0	0	0	0
piR-hsa-5705170	0	0	12.9182	1.99275	0.894043	5.47164	0	23.3494	0	0	0	0	0	1.63998	0	0	1.11423	0	0	0
piR-hsa-584726	0	9.11534	0.53826	6.22733	0	0	6.77717	13.7349	0	0	0	0	0	0	0	0	4.45693	0	0	0
piR-hsa-5863240	2.89786	0	2.15304	3.7364	4.47022	1.17249	0.616107	1.37349	0	0	0	0	0	0	0	0	0	1.43578	0	0
piR-hsa-58720	6.76168	0.759612	0.53826	7.4728	20.265	1.95416	1.23221	1.37349	2.74438	0.523189	0.680688	1.13357	2.29266	0	0	0	0	30.1515	0	0
piR-hsa-5906425	1.44893	4.55767	3.76782	0	3.27816	3.12665	0	4.12047	0	0.523189	0	1.70036	0	0	0.735684	0	0	0	0	0
piR-hsa-5966660	10.1425	0	12.38	0.249093	5.96029	2.73582	0.616107	0	0	0	0	0	0	0	0	0.728418	0	0	1.90255	0.812185
piR-hsa-5982416	0	3.03845	2.6913	0	9.83448	0	0.616107	0.686746	0	0	0	0	0	0.54666	0	0	0	0	0	0
piR-hsa-6008498	0	10.3814	11.8417	0	1.49007	5.0808	0	8.24095	0.343047	0	0	0.566786	0	0	0	0	0	0	0	0.406093
piR-hsa-6088623	0	0	0	1.99275	32.1856	1.56332	5.54496	0	0	0	0	0	0	0	0	0	0	0	0	0
piR-hsa-6221038	0	6.5833	0	6.72552	0	0	0	14.4217	0	0	0	0	0	0	0	0	0	0	0	0
piR-hsa-6234706	2.89786	0	0	0	0	0	0	0	0	11.5102	10.2103	0	0	47.5595	0	12.0189	1.11423	0.287157	8.87858	0.812185
piR-hsa-6343072	0	0	3.76782	3.98549	2.38412	4.68997	0.616107	20.6024	0	51.2725	1.36138	0	0	0.54666	1.47137	0.364209	0	0	0	1.62437
piR-hsa-6365837	0	0	0	0	0	0	0.616107	0	0	1.04638	0	0.566786	0	0	0	2.18525	26.7416	4.30735	0	3.65483
piR-hsa-6381058	0	0	0	0	0	0	0	0	4.11657	0.523189	0	0	0	17.4931	58.119	0	0	0.287157	0	6.49748
piR-hsa-6399143	0	0	0	3.7364	41.424	1.56332	6.16107	0	0	0	0	0	0	0	0	0	0	0	0	0
piR-hsa-6404632	10.6255	0.759612	1.07652	2.24184	15.4968	1.95416	1.23221	2.74698	4.45961	0.523189	0.680688	0	0.764219	0.54666	0.735684	0	0	24.4083	0	1.62437
piR-hsa-6705866	0.965954	0	0	0	0	0	0	0	4.45961	6.27827	6.80688	2.83393	0	1.09332	0	0	3.3427	0	0	2.84265
piR-hsa-6772385	0	0	2.6913	0	0.298014	86.7645	0	0	69.9816	0	0	25.5054	0	0	17.6564	0	69.0825	1.72294	6.34185	2.43656
piR-hsa-6853992	0.965954	0.506408	4.84434	0	1.19206	0.390831	1.23221	1.37349	0.343047	18.3116	17.6979	7.36822	1.52844	13.1199	13.978	2.18525	3.3427	0.287157	17.123	2.84265
piR-hsa-6987318	17.8701	0	0.53826	0	0	0	0	0	0	97.3132	81.6826	0	0	0	15.4494	0	85.796	0	0.634185	0
piR-hsa-6991799	0.965954	0	0	0.996373	0.894043	3.51748	10.4738	0.686746	0.343047	0	0.680688	0.566786	0	0	0	0	1.11423	0.287157	0.634185	0
piR-hsa-7036262	0	0.506408	5.3826	4.48368	7.15235	3.90831	2.46443	0	0.686095	2.61595	0	0	0.382109	0	1.47137	0	0	0	0.634185	0.406093
piR-hsa-720830	0.482977	0.253204	0.53826	0	1.49007	2.34499	0.616107	2.74698	1.02914	1.56957	0	198.375	4.2032	3.82662	2.20705	1.09263	20.0562	3.44588	0.634185	479.595
piR-hsa-722197	3.38084	1.01282	4.84434	1.99275	2.98014	4.29914	0	4.12047	1.02914	8.37102	9.52963	277.158	2.67477	0.54666	0	12.7473	162.678	8.32754	9.51277	21.5229
piR-hsa-723232	0.965954	0.253204	1.07652	0.498186	0.298014	1.17249	0	0	1.71524	0.523189	0.680688	6.23465	1.91055	0.54666	0.735684	0.364209	26.7416	0.287157	0.634185	9.34013
piR-hsa-725222	0.482977	0.253204	0.53826	0.498186	0.298014	0	0	2.06024	1.02914	1.56957	4.76482	6.80143	0.764219	9.29323	5.14979	0.364209	1.11423	0.574313	1.90255	0.812185
piR-hsa-7259581	0.482977	1.01282	0	0	1.19206	0	0	4.80722	3.77352	1.56957	3.40344	0.566786	0	1.63998	16.185	38.9704	6.6854	4.59451	0	11.3706
piR-hsa-726671	0	0	0	0	0.298014	0.390831	1.23221	0	0.343047	3.13913	0.680688	2.26714	1.14633	1.09332	2.20705	2.18525	2.22847	1.14863	1.26837	4.06093
piR-hsa-7266720	8.21061	0	0	0	0	0	0	0	0	25.6363	14.2944	0.566786	0	0	0	0	15.5993	0.287157	0	0
piR-hsa-726812	0	0.253204	0.53826	0.249093	1.78809	0.781662	1.23221	1.37349	1.02914	55.458	0.680688	135.462	0	0.54666	2.20705	0.364209	24.5131	1.14863	1.90255	4.87311
piR-hsa-729113	4.34679	8.35573	27.9895	3.4873	8.3444	10.9433	0.616107	22.6626	6.17485	24.0667	50.3709	419.422	12.6096	39.3596	9.56389	13.1115	227.304	58.2928	20.9281	1755.94
piR-hsa-731450	8.69359	1.01282	5.3826	0.996373	3.87419	12.8974	4.31275	79.6625	0.686095	4.7087	1.36138	14.1697	0.764219	3.82662	2.20705	2.54946	2.22847	1.43578	5.70766	2.84265
piR-hsa-732061	2.41488	0.506408	2.15304	0.249093	0.894043	1.17249	48.0563	1.37349	1.71524	21.9739	4.76482	23.805	2.29266	3.82662	2.94273	0	5.57117	1.72294	5.07348	1.21828
piR-hsa-732669	1.93191	1.01282	3.76782	2.74002	2.38412	4.68997	1.23221	4.80722	0.686095	7.32465	9.52963	273.191	3.43898	1.63998	0.735684	12.7473	154.878	6.03029	9.51277	21.5229
piR-hsa-733133	0.482977	3.03845	4.30608	0.74728	3.87419	2.34499	0.616107	2.06024	1.71524	16.742	14.2944	197.808	3.05687	4.91994	2.94273	1.45684	38.9982	4.59451	6.97603	148.63
piR-hsa-738927	0.965954	0.253204	0	0.249093	0.596029	0.781662	13.5543	1.37349	1.02914	4.18551	2.72275	14.1697	0.764219	2.7333	3.67842	0.728418	4.45693	1.72294	2.53674	1.21828
piR-hsa-741203	2.41488	1.26602	1.07652	0.498186	1.19206	0.390831	0	5.49397	0.686095	0	0	0	0	0	0	0	1.11423	0.287157	0	0
piR-hsa-741263	0	0.253204	1.61478	0.996373	13.1126	0	4.31275	4.80722	0	0.523189	0	0.566786	0.382109	0	0	0.728418	0	0.86147	0	0
piR-hsa-742710	4.82977	3.79806	5.92086	0	2.0861	4.68997	0	8.92769	0	0	0	0	0	2.18664	2.20705	0.364209	0	0	0	0
piR-hsa-744116	0.965954	1.26602	1.07652	0.498186	0.596029	0.390831	0.616107	0.686746	1.02914	4.18551	6.12619	23.2382	1.14633	2.7333	0.735684	0.728418	11.1423	2.58441	6.34185	30.0509
piR-hsa-7486206	0	0	0	0	0	0	0	0	5.48876	0	0	4.53429	1.52844	4.91994	3.67842	0	0	0.287157	0	0.406093
piR-hsa-748684	0	0.253204	0.53826	0	0	0	0	2.06024	0	0.523189	1.36138	25.5054	0	1.09332	0.735684	0.728418	7.79963	1.14863	0	17.0559
piR-hsa-7488960	0	3.03845	5.92086	1.49456	9.53646	1.17249	0	10.9879	0	0	0	0	0	0	0	0	0	0.287157	0	0
piR-hsa-749681	0.965954	2.02563	3.76782	1.49456	4.76823	25.404	7.39328	15.1084	0.686095	3.66232	4.08413	0.566786	1.52844	0.54666	0	2.91367	1.11423	0.574313	0	3.65483
piR-hsa-7526013	10.6255	0	0	7.2237	0	9.77078	0	0	0	0	0	0	0	0	0.735684	0	0	0	0	0
piR-hsa-7526147	17.8701	0.253204	15.6095	0.996373	2.38412	3.51748	4.31275	4.12047	15.0941	3.13913	32.673	5.10107	0.382109	3.27996	0.735684	24.402	270.759	1.72294	3.80511	43.858
piR-hsa-755168	5.31275	14.1794	55.4408	3.4873	15.1987	19.5416	3.08053	26.7831	9.60532	27.729	56.4971	695.447	16.4307	68.3326	13.978	14.5684	279.673	92.4645	30.4409	2285.49
piR-hsa-757958	0	0	0.53826	0	0	0.390831	0	0	1.37219	1.56957	0.680688	0.566786	0.382109	0.54666	1.47137	1.09263	0	0.86147	1.26837	5.2792
piR-hsa-758040	11.1085	13.9262	76.9712	3.4873	17.8809	20.3232	9.8577	25.4096	11.6636	31.9145	63.304	840.544	18.7234	83.6391	11.0353	17.482	296.386	108.258	29.8067	2490.16
piR-hsa-760938	0	0.759612	3.22956	1.24547	22.6491	0	9.2416	0.686746	0.343047	1.04638	0.680688	0.566786	0.382109	0	0	0.728418	0	1.14863	0	0
piR-hsa-7618577	0.482977	0	0	0	0	0	0	0	0.343047	15.1725	10.891	0.566786	0.382109	0	1.47137	0.364209	10.0281	0	1.26837	0.406093
piR-hsa-7638069	0	0.253204	0.53826	0	0	0.390831	0	0	0.343047	2.61595	4.08413	1.13357	3.43898	5.4666	1.47137	0	0	1.43578	1.26837	0.406093
piR-hsa-764304	5.79572	4.05126	4.84434	2.24184	5.66227	10.9433	109.051	8.92769	8.91923	51.2725	17.0172	79.9168	10.6991	19.6798	15.4494	4.0063	34.5412	6.89176	19.0255	5.2792
piR-hsa-7645027	17.3872	8.10253	12.9182	0	1.49007	3.90831	4.31275	17.1686	0.686095	4.7087	0.680688	0	0.382109	0	3.67842	0	3.3427	0	0	0
piR-hsa-765074	1.93191	0.506408	29.066	3.4873	1.19206	1.95416	0.616107	5.49397	0.686095	1.04638	1.36138	2.26714	1.14633	1.63998	1.47137	1.45684	2.22847	0.86147	1.26837	0.406093
piR-hsa-7653942	0	0	0	2.24184	14.9007	2.34499	3.08053	0	0	0	0	0	0	0	0.735684	0	0	0	0	0
piR-hsa-767022	22.2169	0	5.3826	3.4873	0.894043	5.47164	1.84832	9.61444	1.37219	6.27827	0	0	0	0	0	0.364209	0	0.86147	0.634185	0.812185
piR-hsa-767185	0.482977	0	0	0.249093	0.298014	0	0	0	1.37219	2.09276	4.08413	1.70036	1.52844	1.63998	1.47137	0.364209	0	0.86147	0.634185	0.406093
piR-hsa-768766	1.93191	0.506408	65.6677	8.71826	1.49007	3.12665	0	8.92769	2.05828	1.04638	0.680688	5.10107	0.382109	0	1.47137	0.364209	6.6854	1.43578	5.07348	2.03046
piR-hsa-768896	2.41488	1.26602	3.22956	2.49093	2.68213	3.90831	0.616107	3.43373	0.343047	7.84784	9.52963	271.491	2.67477	0	0	12.3831	153.764	7.17892	12.0495	19.0864
piR-hsa-770368	1.44893	0.759612	3.76782	2.49093	2.38412	4.29914	0.616107	4.12047	0.686095	6.80146	10.2103	270.357	3.43898	0	0	12.7473	147.079	7.75323	10.7811	19.4924
piR-hsa-770465	0.965954	1.26602	2.6913	0.498186	0.298014	3.12665	3.69664	2.06024	0	0	0	0	1.14633	0.54666	0	0	0	0	0	0.406093
piR-hsa-771567	0	1.26602	1.07652	0	0.596029	0.390831	0	0.686746	0.686095	3.66232	4.08413	18.7039	0.382109	2.7333	0.735684	0.728418	7.79963	1.43578	4.43929	25.9899
piR-hsa-7723993	0.482977	0.253204	0	2.24184	0.298014	0.390831	3.08053	9.61444	0	0.523189	0.680688	0	0	0	0	0.364209	1.11423	0.287157	0	0
piR-hsa-7724972	0.482977	0.506408	0.53826	0	0.596029	0.781662	0.616107	1.37349	0	0	2.72275	26.6389	0	0.54666	1.47137	0.728418	8.91387	2.0101	1.26837	19.0864
piR-hsa-774840	9.17656	0.253204	1.07652	2.24184	22.3511	2.34499	3.08053	2.06024	3.43047	0	1.36138	0.566786	1.52844	0.54666	0	0	0	28.4285	1.90255	1.62437
piR-hsa-777193	9.17656	2.27884	1.07652	2.98912	26.5233	1.17249	0.616107	2.06024	3.08743	1.04638	2.72275	0.566786	2.67477	1.09332	0.735684	0	1.11423	27.567	1.90255	1.62437
piR-hsa-778168	0.965954	3.03845	3.76782	0.498186	2.38412	1.17249	1.23221	3.43373	1.37219	7.84784	11.5717	120.159	1.91055	3.82662	2.94273	1.45684	26.7416	3.44588	6.97603	69.8479
piR-hsa-778530	3.86382	1.26602	0	2.49093	14.9007	1.17249	1.23221	0.686746	2.05828	1.04638	0.680688	0	0.382109	0	1.47137	0	0	20.101	1.26837	0.406093
piR-hsa-779179	0.482977	4.05126	9.68868	1.24547	2.98014	4.29914	0.616107	8.92769	2.74438	16.742	17.0172	218.779	5.34953	7.10659	4.4141	3.64209	69.0825	10.912	12.6837	401.22
piR-hsa-779480	0.482977	1.77243	1.61478	0.74728	0.894043	0.390831	0.616107	1.37349	0.343047	3.66232	2.04206	29.4729	0.382109	2.18664	1.47137	1.82104	14.485	2.87157	6.97603	34.924
piR-hsa-7811727	0	9.87496	0	0	0	0.390831	16.6349	0	0.343047	0	0	0.566786	0	0	0	0	0	0	0	0
piR-hsa-7820578	0	0.253204	0.53826	0	0	0	0	0	1.02914	21.4508	0.680688	0	0	7.10659	0	0	8.91387	0	0.634185	0
piR-hsa-782232	1.44893	2.53204	5.3826	0.74728	3.27816	1.56332	3.08053	4.12047	2.05828	8.37102	11.5717	175.704	3.05687	5.4666	3.67842	1.82104	37.8839	4.02019	4.43929	89.7465
piR-hsa-7824244	0	2.02563	5.92086	0	14.9007	0	0	13.7349	0	0	0	0	0	0	0	0	3.3427	0	0	0
piR-hsa-783765	0.482977	1.01282	1.61478	0.249093	0.596029	0.781662	0	3.43373	0.343047	1.56957	2.72275	17.0036	0.382109	1.09332	2.20705	1.45684	10.0281	1.72294	5.70766	28.0204
piR-hsa-7845253	0.965954	0.506408	0.53826	0.498186	1.19206	1.56332	11.0899	0	0.343047	1.56957	0.680688	0.566786	0.382109	0	0	0.364209	0	0.287157	0.634185	0
piR-hsa-7869480	7.72763	7.59612	0	0	0	0	0	10.3012	0.343047	0	0	0	0	0.54666	0	0	0	0	0	0
piR-hsa-787904	19.3191	0	0.53826	3.7364	34.5697	1.95416	3.08053	2.06024	5.8318	0	1.36138	0.566786	1.91055	1.09332	0.735684	0	0	52.2625	0.634185	2.84265
piR-hsa-791948	1.44893	3.29165	4.30608	0.74728	2.98014	1.95416	3.69664	4.12047	3.08743	14.1261	13.6138	201.776	3.82109	5.4666	2.20705	1.45684	43.4551	5.16882	6.97603	212.793
piR-hsa-792015	0	3.79806	2.6913	0.498186	0.596029	2.34499	1.84832	2.74698	1.37219	6.80146	9.52963	44.7761	1.52844	4.37328	0.735684	1.45684	21.1704	2.0101	6.97603	56.0408
piR-hsa-793346	10.6255	17.2179	8.61216	15.1947	24.4372	9.37995	126.918	87.9035	2.40133	12.5565	2.04206	18.1372	7.26008	30.613	13.2423	1.82104	7.79963	8.32754	34.246	15.0254
piR-hsa-793509	0	0	40.9078	0	5.06625	0.390831	5.54496	0	0	0	0	2.26714	0	0	0	0	1.11423	0	0	0
piR-hsa-7993671	0	0	1.07652	0	0.298014	1.17249	0	0	6.5179	14.6493	0	0	12.2275	6.55993	0	0.364209	3.3427	2.29725	0	0
piR-hsa-8028332	0	0	9.15042	0	3.57617	2.34499	0.616107	6.86746	0	0	0	0	0.382109	0	0	0	0	0.287157	0	0
piR-hsa-8035139	0	0	0	0	0	0	0	0	0	7.84784	0	0	6.49586	2.18664	6.62115	0.364209	2.22847	20.6753	0	0
piR-hsa-808992	0.965954	0.506408	2.15304	0.996373	1.49007	1.56332	7.39328	1.37349	0	1.56957	0	0.566786	0.382109	0.54666	0.735684	0	0	0.574313	1.26837	0.406093
piR-hsa-8148504	0	0	1.07652	0	0	0	0	0.686746	0.686095	0	0	14.1697	12.9917	4.37328	4.4141	2.18525	0	0	0	92.5891
piR-hsa-8205654	0	1.01282	0	0.996373	13.1126	25.0132	0	0	0	0	0	0	0	0	0	0.728418	0	0.287157	0	0.406093
piR-hsa-8267610	0	0	0.53826	0	0	0.390831	0	0	2.05828	0	0	0	2.29266	0	3.67842	0	1.11423	1.14863	23.4648	0.812185
piR-hsa-8275429	0	0	0	1.99275	34.5697	1.56332	5.54496	0.686746	0	0	0	0	0.764219	0	0	0	0	0	0	0
piR-hsa-8417114	0.965954	0	0.53826	0.498186	0	8.20745	1.84832	6.86746	0.343047	0	0	0	0	0	0	0.728418	0	0	0.634185	0
piR-hsa-8429959	0	0	0	0.249093	0.298014	0.390831	0	0	0.343047	2.09276	2.04206	0.566786	2.67477	3.27996	0.735684	0.364209	0	1.14863	1.90255	0.812185
piR-hsa-878660	0.965954	0	1.61478	0.74728	0.298014	1.56332	0	1.37349	0.343047	5.23189	2.04206	10.2021	0	0.54666	8.09252	0	10.0281	4.88166	12.0495	4.46702
piR-hsa-950616	0	0	0	0	0	0	0	0	2.74438	0	17.0172	18.1372	0	13.1199	0	0	2.22847	0	0	1.62437

## Sheet: Fig2E
Dot plot data (Fig2E)
small RNA	Up or Down	AUC	Mean
hsa-miR-1246	miR-Down	0.8125	2261.15
hsa-miR-1290	miR-Down	0.854167	954.981
hsa-miR-203a-3p	miR-Down	0.6875	5408.49
hsa-miR-203b-5p	miR-Down	0.71875	5387.96
hsa-miR-204-3p	miR-Down	0.869792	150.762
hsa-miR-27a-5p	miR-Down	0.786458	49.8777
hsa-miR-378a-3p	miR-Down	0.901042	1366.99
hsa-miR-455-3p	miR-Down	0.328125	8.03437
hsa-miR-483-5p	miR-Down	0.854167	9070.11
hsa-miR-514a-3p	miR-Down	0.770833	8423.58
hsa-miR-11400	miR-Up	0.796875	25.8941
hsa-miR-146a-5p	miR-Up	0.822917	1223.79
hsa-miR-16-2-3p	miR-Up	0.854167	1292.75
piR-hsa-1237799	piR-Down	0.744792	15.0475
piR-hsa-1252961	piR-Down	0.598958	8.71279
piR-hsa-1254853	piR-Down	0.729167	6.81764
piR-hsa-1257348	piR-Down	0.822917	9.10315
piR-hsa-1258621	piR-Down	0.786458	96.0773
piR-hsa-1260481	piR-Down	0.75	2.29058
piR-hsa-1271339	piR-Down	0.765625	1.50276
piR-hsa-1274219	piR-Down	0.8125	8.37279
piR-hsa-1275190	piR-Down	0.671875	27.1136
piR-hsa-1283342	piR-Down	0.791667	6.50392
piR-hsa-1284579	piR-Down	0.838542	647.793
piR-hsa-1288874	piR-Down	0.817708	20.6633
piR-hsa-1290255	piR-Down	0.760417	3.54699
piR-hsa-1290409	piR-Down	0.713542	1.91215
piR-hsa-1293086	piR-Down	0.729167	19.0773
piR-hsa-1294129	piR-Down	0.927083	1.03056
piR-hsa-1294291	piR-Down	0.822917	6.52831
piR-hsa-1301601	piR-Down	0.770833	5.91171
piR-hsa-1302691	piR-Down	0.609375	23.0568
piR-hsa-1305358	piR-Down	0.6875	2.92056
piR-hsa-1329305	piR-Down	0.90625	1.67022
piR-hsa-134988	piR-Down	0.807292	12.2165
piR-hsa-1357776	piR-Down	0.875	0.905099
piR-hsa-137973	piR-Down	0.880208	5.41127
piR-hsa-140971	piR-Down	0.734375	15.0094
piR-hsa-148788	piR-Down	0.364583	2.75511
piR-hsa-149327	piR-Down	0.833333	1.11682
piR-hsa-1541867	piR-Down	0.770833	1.52326
piR-hsa-155568	piR-Down	0.802083	37.2722
piR-hsa-1585033	piR-Down	0.71875	10.3191
piR-hsa-1598578	piR-Down	0.385417	4.69235
piR-hsa-1629185	piR-Down	0.791667	1.65661
piR-hsa-166503	piR-Down	0.8125	4.42106
piR-hsa-1665038	piR-Down	0.791667	2.47942
piR-hsa-166716	piR-Down	0.755208	25.5247
piR-hsa-171058	piR-Down	0.796875	182.83
piR-hsa-171313	piR-Down	0.390625	21.0265
piR-hsa-175792	piR-Down	0.760417	19.7925
piR-hsa-1869750	piR-Down	0.755208	4.84896
piR-hsa-1872641	piR-Down	0.385417	49.4843
piR-hsa-1876375	piR-Down	0.765625	23.5618
piR-hsa-1880908	piR-Down	0.859375	5.50064
piR-hsa-1885772	piR-Down	0.729167	1.80902
piR-hsa-1888757	piR-Down	0.770833	66.083
piR-hsa-1890238	piR-Down	0.838542	2.56124
piR-hsa-1896946	piR-Down	0.78125	9.72657
piR-hsa-1900830	piR-Down	0.708333	10.7054
piR-hsa-1902324	piR-Down	0.796875	19.3259
piR-hsa-1902763	piR-Down	0.677083	42.0494
piR-hsa-1905294	piR-Down	0.723958	3.08046
piR-hsa-1906128	piR-Down	0.854167	6.19023
piR-hsa-1906220	piR-Down	0.8125	1.6935
piR-hsa-1910255	piR-Down	0.817708	145.128
piR-hsa-1910997	piR-Down	0.625	1.9158
piR-hsa-1917927	piR-Down	0.791667	2.9717
piR-hsa-1920205	piR-Down	0.8125	6.3849
piR-hsa-1921690	piR-Down	0.770833	10.8873
piR-hsa-1926780	piR-Down	0.828125	14.1738
piR-hsa-1928407	piR-Down	0.723958	2.93694
piR-hsa-1930067	piR-Down	0.765625	2.74884
piR-hsa-1933112	piR-Down	0.75	1.41378
piR-hsa-1933601	piR-Down	0.744792	6.64289
piR-hsa-1936034	piR-Down	0.640625	4.30246
piR-hsa-1939676	piR-Down	0.807292	3.69715
piR-hsa-1941592	piR-Down	0.713542	5.86778
piR-hsa-1943873	piR-Down	0.875	1.11827
piR-hsa-1946132	piR-Down	0.75	5.28533
piR-hsa-1947772	piR-Down	0.822917	137.803
piR-hsa-1949489	piR-Down	0.6875	15.0195
piR-hsa-1955634	piR-Down	0.786458	29.85
piR-hsa-1959654	piR-Down	0.838542	1.77461
piR-hsa-1979454	piR-Down	0.802083	1.44115
piR-hsa-2049746	piR-Down	0.791667	3.51362
piR-hsa-2081817	piR-Down	0.651042	16.1249
piR-hsa-2127746	piR-Down	0.348958	14.5162
piR-hsa-2133892	piR-Down	0.729167	2.85518
piR-hsa-2141154	piR-Down	0.71875	5.45561
piR-hsa-2210000	piR-Down	0.869792	0.770451
piR-hsa-2244632	piR-Down	0.78125	52.8933
piR-hsa-230322	piR-Down	0.755208	1.70738
piR-hsa-2305863	piR-Down	0.291667	2.54816
piR-hsa-2321282	piR-Down	0.71875	5.75234
piR-hsa-242510	piR-Down	0.432292	8.33652
piR-hsa-2482319	piR-Down	0.869792	0.842733
piR-hsa-2483489	piR-Down	0.869792	8.07228
piR-hsa-2484454	piR-Down	0.677083	3.74008
piR-hsa-2485783	piR-Down	0.833333	6.37784
piR-hsa-2485972	piR-Down	0.666667	21.833
piR-hsa-2486374	piR-Down	0.729167	11.8109
piR-hsa-2488755	piR-Down	0.864583	22.9952
piR-hsa-2493501	piR-Down	0.791667	129.186
piR-hsa-2494203	piR-Down	0.348958	3.49893
piR-hsa-2496356	piR-Down	0.786458	12.2114
piR-hsa-2500242	piR-Down	0.916667	1.87866
piR-hsa-2506020	piR-Down	0.729167	8.41111
piR-hsa-2507682	piR-Down	0.770833	6.23397
piR-hsa-2510551	piR-Down	0.65625	80.8232
piR-hsa-2512910	piR-Down	0.401042	3.33496
piR-hsa-2518406	piR-Down	0.723958	4.32301
piR-hsa-2518579	piR-Down	0.770833	8.0537
piR-hsa-2520996	piR-Down	0.713542	20.3181
piR-hsa-2522184	piR-Down	0.770833	2.044
piR-hsa-2528544	piR-Down	0.786458	6.84999
piR-hsa-2529254	piR-Down	0.802083	85.8346
piR-hsa-2540076	piR-Down	0.786458	7.29379
piR-hsa-2541130	piR-Down	0.791667	19.858
piR-hsa-2543445	piR-Down	0.755208	2.098
piR-hsa-2544663	piR-Down	0.697917	9.30099
piR-hsa-2548101	piR-Down	0.770833	124.89
piR-hsa-2569689	piR-Down	0.385417	4.49579
piR-hsa-2587751	piR-Down	0.416667	5.42462
piR-hsa-2651216	piR-Down	0.833333	2.16626
piR-hsa-2826261	piR-Down	0.692708	49.9093
piR-hsa-2826409	piR-Down	0.739583	2.66708
piR-hsa-2829495	piR-Down	0.348958	6.83792
piR-hsa-2835386	piR-Down	0.802083	10.1273
piR-hsa-2837692	piR-Down	0.838542	6.7267
piR-hsa-2837972	piR-Down	0.875	0.565471
piR-hsa-2841489	piR-Down	0.395833	3.31316
piR-hsa-2846960	piR-Down	0.901042	5.35857
piR-hsa-2848776	piR-Down	0.875	0.724164
piR-hsa-2848818	piR-Down	0.75	3.89454
piR-hsa-2849295	piR-Down	0.921875	4.46086
piR-hsa-2854834	piR-Down	0.791667	6.73601
piR-hsa-316399	piR-Down	0.854167	2.16284
piR-hsa-3186709	piR-Down	0.713542	2.00726
piR-hsa-334175	piR-Down	0.770833	5.68559
piR-hsa-347879	piR-Down	0.791667	200.549
piR-hsa-349414	piR-Down	0.807292	5.56145
piR-hsa-349841	piR-Down	0.635417	23.2132
piR-hsa-3547392	piR-Down	0.755208	2.74797
piR-hsa-355244	piR-Down	0.838542	52.9899
piR-hsa-357703	piR-Down	0.822917	132.502
piR-hsa-3674068	piR-Down	0.739583	13.2819
piR-hsa-367922	piR-Down	0.359375	3.82042
piR-hsa-3680191	piR-Down	0.75	2.47044
piR-hsa-3697400	piR-Down	0.395833	20.9487
piR-hsa-3699030	piR-Down	0.640625	4.12918
piR-hsa-3705779	piR-Down	0.755208	1.40564
piR-hsa-3709467	piR-Down	0.734375	1.50868
piR-hsa-3752276	piR-Down	0.885417	3.24238
piR-hsa-3758713	piR-Down	0.817708	4.78559
piR-hsa-3765350	piR-Down	0.859375	2.91011
piR-hsa-3770522	piR-Down	0.75	1.82919
piR-hsa-3785667	piR-Down	0.739583	1.3006
piR-hsa-3862890	piR-Down	0.375	2.29834
piR-hsa-390071	piR-Down	0.791667	1.57791
piR-hsa-4138875	piR-Down	0.802083	0.976368
piR-hsa-413888	piR-Down	0.291667	1.92967
piR-hsa-4198257	piR-Down	0.630208	8.35404
piR-hsa-4367754	piR-Down	0.645833	1.99205
piR-hsa-4389450	piR-Down	0.807292	104.826
piR-hsa-4389845	piR-Down	0.458333	20.4066
piR-hsa-4399127	piR-Down	0.692708	59.6945
piR-hsa-4410271	piR-Down	0.739583	21.6669
piR-hsa-4416649	piR-Down	0.869792	0.620753
piR-hsa-4416740	piR-Down	0.317708	2.40413
piR-hsa-4423055	piR-Down	0.75	1.01656
piR-hsa-4441583	piR-Down	0.875	0.57194
piR-hsa-4457969	piR-Down	0.65625	2.64258
piR-hsa-4462560	piR-Down	0.859375	22.4608
piR-hsa-4472009	piR-Down	0.765625	34.6169
piR-hsa-4474119	piR-Down	0.635417	2.07833
piR-hsa-4479733	piR-Down	0.75	3.00062
piR-hsa-4544809	piR-Down	0.75	1.24375
piR-hsa-460348	piR-Down	0.822917	2.01082
piR-hsa-4622530	piR-Down	0.291667	2.50902
piR-hsa-4693468	piR-Down	0.677083	2.92815
piR-hsa-4740070	piR-Down	0.604167	8.30507
piR-hsa-504339	piR-Down	0.71875	6.85245
piR-hsa-5389187	piR-Down	0.791667	2.10302
piR-hsa-556483	piR-Down	0.291667	1.579
piR-hsa-6234706	piR-Down	0.744792	4.76444
piR-hsa-6365837	piR-Down	0.708333	1.95592
piR-hsa-6381058	piR-Down	0.291667	4.35183
piR-hsa-6705866	piR-Down	0.760417	1.43117
piR-hsa-6772385	piR-Down	0.645833	14.1241
piR-hsa-6853992	piR-Down	0.8125	5.43165
piR-hsa-6987318	piR-Down	0.390625	14.9642
piR-hsa-720830	piR-Down	0.786458	36.2254
piR-hsa-722197	piR-Down	0.744792	26.8364
piR-hsa-723232	piR-Down	0.807292	2.69892
piR-hsa-725222	piR-Down	0.859375	1.91353
piR-hsa-7259581	piR-Down	0.817708	4.81271
piR-hsa-726671	piR-Down	0.927083	1.18447
piR-hsa-7266720	piR-Down	0.385417	3.22973
piR-hsa-726812	piR-Down	0.729167	11.7201
piR-hsa-729113	piR-Down	0.84375	136.195
piR-hsa-732061	piR-Down	0.734375	6.58633
piR-hsa-732669	piR-Down	0.765625	26.1902
piR-hsa-733133	piR-Down	0.84375	22.9803
piR-hsa-738927	piR-Down	0.796875	2.886
piR-hsa-744116	piR-Down	0.875	4.80693
piR-hsa-7486206	piR-Down	0.291667	1.04215
piR-hsa-748684	piR-Down	0.75	2.94016
piR-hsa-7526147	piR-Down	0.614583	22.7008
piR-hsa-755168	piR-Down	0.8125	186.684
piR-hsa-757958	piR-Down	0.864583	0.801006
piR-hsa-758040	piR-Down	0.786458	209.094
piR-hsa-7618577	piR-Down	0.75	2.06883
piR-hsa-7638069	piR-Down	0.791667	1.14231
piR-hsa-764304	piR-Down	0.729167	21.2108
piR-hsa-767185	piR-Down	0.875	0.859263
piR-hsa-768896	piR-Down	0.723958	25.8195
piR-hsa-770368	piR-Down	0.734375	25.4617
piR-hsa-771567	piR-Down	0.854167	3.76984
piR-hsa-7724972	piR-Down	0.34375	3.41409
piR-hsa-778168	piR-Down	0.802083	13.7296
piR-hsa-779179	piR-Down	0.848958	40.0992
piR-hsa-779480	piR-Down	0.78125	5.4265
piR-hsa-7820578	piR-Down	0.703125	2.03033
piR-hsa-782232	piR-Down	0.796875	18.4985
piR-hsa-783765	piR-Down	0.739583	4.02142
piR-hsa-791948	piR-Down	0.8125	26.8246
piR-hsa-792015	piR-Down	0.739583	8.56474
piR-hsa-7993671	piR-Down	0.6875	2.42529
piR-hsa-8035139	piR-Down	0.75	2.32097
piR-hsa-8148504	piR-Down	0.729167	6.65863
piR-hsa-8267610	piR-Down	0.75	1.77492
piR-hsa-8429959	piR-Down	0.875	0.845029
piR-hsa-878660	piR-Down	0.75	3.22237
piR-hsa-950616	piR-Down	0.75	2.74357
piR-hsa-1017956	piR-Up	0.723958	1.51543
piR-hsa-1038000	piR-Up	0.75	2.19599
piR-hsa-1083585	piR-Up	0.822917	2.50687
piR-hsa-1223974	piR-Up	0.6875	1.23138
piR-hsa-1243797	piR-Up	0.838542	0.443482
piR-hsa-1286746	piR-Up	0.697917	6.82105
piR-hsa-1292272	piR-Up	0.8125	1.31532
piR-hsa-1293696	piR-Up	0.713542	3.68681
piR-hsa-1307971	piR-Up	0.729167	1.97383
piR-hsa-1317326	piR-Up	0.791667	1.1504
piR-hsa-1329168	piR-Up	0.729167	1.90934
piR-hsa-133450	piR-Up	0.760417	0.864458
piR-hsa-1401312	piR-Up	0.71875	4.06387
piR-hsa-1501890	piR-Up	0.744792	7.32769
piR-hsa-151424	piR-Up	0.677083	112.654
piR-hsa-1569168	piR-Up	0.8125	0.901495
piR-hsa-1569305	piR-Up	0.71875	21.8853
piR-hsa-164435	piR-Up	0.864583	3.95644
piR-hsa-166535	piR-Up	0.78125	1.02562
piR-hsa-1696269	piR-Up	0.75	2.71053
piR-hsa-173344	piR-Up	0.723958	1.51573
piR-hsa-173815	piR-Up	0.744792	1.61334
piR-hsa-177480	piR-Up	0.9375	0.569454
piR-hsa-177716	piR-Up	0.729167	0.90477
piR-hsa-1782010	piR-Up	0.895833	0.811322
piR-hsa-1815613	piR-Up	0.8125	0.850343
piR-hsa-1822525	piR-Up	0.6875	3.07971
piR-hsa-1835644	piR-Up	0.828125	4.36662
piR-hsa-1845818	piR-Up	0.75	1.08265
piR-hsa-1885210	piR-Up	0.708333	2.69774
piR-hsa-1888309	piR-Up	0.604167	0.827557
piR-hsa-1893498	piR-Up	0.453125	6.2603
piR-hsa-1898372	piR-Up	0.583333	3.7597
piR-hsa-1899687	piR-Up	0.8125	0.877875
piR-hsa-1900699	piR-Up	0.755208	1.90568
piR-hsa-1904308	piR-Up	0.729167	8.49349
piR-hsa-1904934	piR-Up	0.713542	1.1363
piR-hsa-1906949	piR-Up	0.791667	4.78848
piR-hsa-1907706	piR-Up	0.692708	4.02758
piR-hsa-1923411	piR-Up	0.958333	0.445261
piR-hsa-1929014	piR-Up	0.614583	1.98058
piR-hsa-1929165	piR-Up	0.760417	1.38183
piR-hsa-1970713	piR-Up	0.822917	0.972744
piR-hsa-1973166	piR-Up	0.78125	0.572054
piR-hsa-2020632	piR-Up	0.6875	1.51599
piR-hsa-2030458	piR-Up	0.75	0.911075
piR-hsa-2058418	piR-Up	0.8125	1.12378
piR-hsa-2143116	piR-Up	0.661458	2.09596
piR-hsa-2148397	piR-Up	0.744792	1.76009
piR-hsa-2183281	piR-Up	0.65625	1.41404
piR-hsa-2250921	piR-Up	0.625	3.33853
piR-hsa-2305822	piR-Up	0.796875	1.31142
piR-hsa-2382296	piR-Up	0.75	1.03847
piR-hsa-2479180	piR-Up	0.713542	6.27657
piR-hsa-2487795	piR-Up	0.703125	6.35696
piR-hsa-2500335	piR-Up	0.71875	5.0036
piR-hsa-2508676	piR-Up	0.401042	14.7878
piR-hsa-2511246	piR-Up	0.583333	1.74943
piR-hsa-2511578	piR-Up	0.765625	8.76461
piR-hsa-2513842	piR-Up	0.796875	3.64188
piR-hsa-2514532	piR-Up	0.635417	1.0562
piR-hsa-2518055	piR-Up	0.645833	0.939883
piR-hsa-251884	piR-Up	0.770833	0.848476
piR-hsa-2521322	piR-Up	0.682292	1.73263
piR-hsa-2522717	piR-Up	0.875	0.725883
piR-hsa-2523060	piR-Up	0.744792	1.5789
piR-hsa-2524126	piR-Up	0.765625	3.07323
piR-hsa-2524630	piR-Up	0.734375	1.88691
piR-hsa-2531658	piR-Up	0.567708	2.41257
piR-hsa-2543169	piR-Up	0.765625	1.55037
piR-hsa-2557701	piR-Up	0.755208	1.89501
piR-hsa-2561536	piR-Up	0.59375	20.7838
piR-hsa-2564965	piR-Up	0.59375	13.5627
piR-hsa-2565414	piR-Up	0.6875	1.76458
piR-hsa-2569289	piR-Up	0.807292	8.66749
piR-hsa-2584662	piR-Up	0.661458	1.57808
piR-hsa-2614136	piR-Up	0.828125	1.16181
piR-hsa-2621861	piR-Up	0.6875	1.9546
piR-hsa-2650959	piR-Up	0.6875	2.94355
piR-hsa-2717218	piR-Up	0.822917	1.24236
piR-hsa-2753878	piR-Up	0.75	0.808717
piR-hsa-2809835	piR-Up	0.75	1.63102
piR-hsa-2812292	piR-Up	0.854167	1.24466
piR-hsa-2833485	piR-Up	0.96875	0.490019
piR-hsa-2835607	piR-Up	0.661458	5.12938
piR-hsa-2847011	piR-Up	0.848958	0.590621
piR-hsa-2851599	piR-Up	0.6875	4.1588
piR-hsa-2851614	piR-Up	0.723958	6.10908
piR-hsa-2855109	piR-Up	0.713542	4.68407
piR-hsa-2858209	piR-Up	0.46875	3.04791
piR-hsa-2863434	piR-Up	0.744792	1.30145
piR-hsa-2864290	piR-Up	0.828125	1.82317
piR-hsa-2866907	piR-Up	0.5625	50.5149
piR-hsa-2883475	piR-Up	0.75	0.585255
piR-hsa-2910442	piR-Up	0.71875	11.1761
piR-hsa-3108429	piR-Up	0.791667	1.11548
piR-hsa-3115162	piR-Up	0.84375	1.77688
piR-hsa-3360710	piR-Up	0.8125	1.01679
piR-hsa-3382305	piR-Up	0.6875	1.21974
piR-hsa-340073	piR-Up	0.744792	5.23172
piR-hsa-3625233	piR-Up	0.739583	1.2909
piR-hsa-3633073	piR-Up	0.578125	3.58572
piR-hsa-3639714	piR-Up	0.708333	2.69291
piR-hsa-364947	piR-Up	0.708333	1.413
piR-hsa-366406	piR-Up	0.697917	1.07484
piR-hsa-3673875	piR-Up	0.75	0.733192
piR-hsa-3698587	piR-Up	0.786458	1.45054
piR-hsa-372627	piR-Up	0.755208	2.00394
piR-hsa-3748666	piR-Up	0.895833	1.37168
piR-hsa-3752228	piR-Up	0.744792	3.42787
piR-hsa-3768281	piR-Up	0.588542	4.38662
piR-hsa-3771063	piR-Up	0.895833	0.842818
piR-hsa-377609	piR-Up	0.71875	1.00232
piR-hsa-379765	piR-Up	0.822917	1.45616
piR-hsa-398144	piR-Up	0.713542	1.20344
piR-hsa-408390	piR-Up	0.760417	0.717123
piR-hsa-411174	piR-Up	0.770833	1.17354
piR-hsa-4158508	piR-Up	0.703125	0.697909
piR-hsa-4188938	piR-Up	0.786458	0.912206
piR-hsa-4218565	piR-Up	0.875	1.82768
piR-hsa-4273480	piR-Up	0.661458	1.51727
piR-hsa-4336723	piR-Up	0.75	1.19341
piR-hsa-4353286	piR-Up	0.75	1.61875
piR-hsa-4372007	piR-Up	0.760417	2.22932
piR-hsa-4385095	piR-Up	0.671875	1.09598
piR-hsa-43861	piR-Up	0.75	1.59778
piR-hsa-4398258	piR-Up	0.6875	1.09362
piR-hsa-4398776	piR-Up	0.697917	0.870706
piR-hsa-4412443	piR-Up	0.765625	1.2212
piR-hsa-4418999	piR-Up	0.859375	0.804068
piR-hsa-4427162	piR-Up	0.776042	1.35979
piR-hsa-4430317	piR-Up	0.78125	1.38599
piR-hsa-4474510	piR-Up	0.729167	4.56172
piR-hsa-4483919	piR-Up	0.729167	1.14594
piR-hsa-4486120	piR-Up	0.734375	4.191
piR-hsa-4486782	piR-Up	0.614583	2.24036
piR-hsa-4492322	piR-Up	0.770833	28.6698
piR-hsa-4596658	piR-Up	0.661458	1.04588
piR-hsa-4702903	piR-Up	0.8125	1.14134
piR-hsa-4745222	piR-Up	0.75	2.15824
piR-hsa-4759942	piR-Up	0.786458	1.06661
piR-hsa-4848561	piR-Up	0.75	1.22288
piR-hsa-4885305	piR-Up	0.822917	0.944252
piR-hsa-4894652	piR-Up	0.692708	10.9167
piR-hsa-494316	piR-Up	0.786458	0.960671
piR-hsa-4986086	piR-Up	0.90625	2.91247
piR-hsa-4998279	piR-Up	0.833333	1.25396
piR-hsa-508676	piR-Up	0.6875	1.72348
piR-hsa-5367061	piR-Up	0.6875	2.16039
piR-hsa-5695464	piR-Up	0.875	0.899193
piR-hsa-5705170	piR-Up	0.760417	2.36901
piR-hsa-584726	piR-Up	0.786458	2.0425
piR-hsa-5863240	piR-Up	0.916667	0.89277
piR-hsa-58720	piR-Up	0.755208	3.89416
piR-hsa-5906425	piR-Up	0.822917	1.16295
piR-hsa-5966660	piR-Up	0.744792	1.77635
piR-hsa-5982416	piR-Up	0.786458	0.870687
piR-hsa-6008498	piR-Up	0.791667	1.91754
piR-hsa-6088623	piR-Up	0.75	2.06433
piR-hsa-6221038	piR-Up	0.6875	1.38652
piR-hsa-6343072	piR-Up	0.729167	4.63432
piR-hsa-6399143	piR-Up	0.75	2.64424
piR-hsa-6404632	piR-Up	0.734375	3.49382
piR-hsa-6991799	piR-Up	0.75	1.05803
piR-hsa-7036262	piR-Up	0.796875	1.50468
piR-hsa-731450	piR-Up	0.671875	7.966
piR-hsa-741203	piR-Up	0.75	0.720998
piR-hsa-741263	piR-Up	0.729167	1.40795
piR-hsa-742710	piR-Up	0.84375	1.75052
piR-hsa-7488960	piR-Up	0.875	1.6219
piR-hsa-749681	piR-Up	0.78125	4.01297
piR-hsa-7526013	piR-Up	0.661458	1.41778
piR-hsa-760938	piR-Up	0.744792	2.13541
piR-hsa-7645027	piR-Up	0.838542	3.93832
piR-hsa-765074	piR-Up	0.75	3.00439
piR-hsa-7653942	piR-Up	0.729167	1.16519
piR-hsa-767022	piR-Up	0.838542	2.96189
piR-hsa-768766	piR-Up	0.671875	5.8349
piR-hsa-770465	piR-Up	0.833333	0.835104
piR-hsa-7723993	piR-Up	0.609375	0.966566
piR-hsa-774840	piR-Up	0.682292	4.09871
piR-hsa-777193	piR-Up	0.583333	4.50142
piR-hsa-778530	piR-Up	0.703125	2.65136
piR-hsa-7811727	piR-Up	0.59375	1.39052
piR-hsa-7824244	piR-Up	0.71875	1.99624
piR-hsa-7845253	piR-Up	0.723958	1.05909
piR-hsa-7869480	piR-Up	0.661458	1.32573
piR-hsa-787904	piR-Up	0.682292	6.62486
piR-hsa-793346	piR-Up	0.723958	22.688
piR-hsa-793509	piR-Up	0.635417	2.76456
piR-hsa-8028332	piR-Up	0.8125	1.16122
piR-hsa-808992	piR-Up	0.807292	1.12458
piR-hsa-8205654	piR-Up	0.71875	2.07783
piR-hsa-8275429	piR-Up	0.791667	2.25608
piR-hsa-8417114	piR-Up	0.760417	1.03156

## Sheet: Fig2F
Corr plot data (Fig2e, Fig2f, Fig2g, Fig2h and Supplementary Fig S4)
Patient	Group	hsa-miR-483-5p	hsa-miR-1246	hsa-miR-378a-3p	hsa-miR-16-2-3p	hsa-miR-146a-5p	hsa-miR-1290	piR-hsa-1284579	piR-hsa-755168	hsa-miR-204-3p	piR-hsa-1910255	piR-hsa-1947772	piR-hsa-729113	piR-hsa-357703	piR-hsa-4389450
P1	1	6110.97	1846.98	1094.76	1451.26	2992.29	504.671	13.5234	5.31275	92.3924	68.5827	6.76168	4.34679	5.31275	46.3658
P2	1	7167.9	584.493	741.615	1200.41	725.903	205.83	19.2435	14.1794	81.7033	7.59612	8.10253	8.35573	8.35573	7.34292
P3	1	7697.37	2548.42	928.422	1264.74	1364.21	1236.32	122.723	55.4408	42.6316	33.9104	30.1426	27.9895	29.066	16.1478
P4	1	654.693	1076.69	1365.34	1687.98	3474.79	465.92	4.73277	3.4873	52.8147	10.711	2.74002	3.4873	2.74002	6.72552
P5	1	2384.22	2318.24	679.553	1809.12	1608.66	859.371	36.9538	15.1987	118.21	23.8412	9.23845	8.3444	8.04639	25.9273
P6	1	4119.92	760.229	955.358	2678.67	1318.57	223.142	50.0264	19.5416	42.5033	30.8757	14.8516	10.9433	11.3341	18.3691
P9	1	4735.69	2607.38	769.648	2803.72	1806.32	863.89	16.6349	3.08053	39.2677	35.1181	2.46443	0.616107	3.08053	14.7866
P10	1	7056.24	906.04	1098.12	1504.03	1417.05	384.161	43.265	26.7831	50.7382	69.3613	21.2891	22.6626	15.1084	32.9638
N1	0	3144.59	3209.03	1322.5	1611.72	904.411	1244.42	28.816	9.60532	104.238	38.7643	5.48876	6.17485	5.48876	26.7577
N2	0	7307.27	3507.34	2672.17	521.286	191.663	1490.71	66.9682	27.729	118.516	99.4059	23.0203	24.0667	20.4044	95.7436
N3	0	11838.3	3161.03	1254.52	825.97	439.54	1162.95	130.011	56.4971	93.4023	72.8336	48.3288	50.3709	49.0095	68.7495
N4	0	14116.8	4526.4	3284	501.319	726.549	2688.23	4676.55	695.447	116.248	726.053	423.956	419.422	396.183	744.19
N5	0	19907.9	3427.62	1488.77	519.337	242.357	1523.39	50.4384	16.4307	484.714	15.2844	12.6096	12.6096	11.8454	14.9023
N8	0	11387.9	1606.61	2272.71	340.796	794.453	630.694	192.971	68.3326	239	51.9327	39.3596	39.3596	33.3463	28.4263
N9	0	12190.8	2936.34	1154.74	967.783	1957.56	1132.75	30.8987	13.978	775.326	23.5419	12.5066	9.56389	7.35684	23.5419
N10	0	10205.7	1902.99	1381.43	1198.18	986.735	817.581	35.6925	14.5684	140.962	190.117	13.8399	13.1115	10.5621	144.227
N11	0	16199.5	1367.96	1391.96	1823.94	767.975	887.972	1319.25	279.673	23.9992	336.498	229.532	227.304	218.39	155.993
N12	0	1876.6	3475.4	1098.39	1650.59	1623.13	1053.66	173.73	92.4645	118.497	45.6579	61.7387	58.2928	51.4011	20.101
N13	0	24217.9	1570.32	1485.93	587.741	217.012	958.469	78.6389	30.4409	105.492	75.468	21.5623	20.9281	19.6597	25.3674
N14	0	9081.97	1883.54	899.803	906.518	916.59	765.504	5864.79	2285.49	174.589	947.008	1768.53	1755.94	1743.36	579.9

## Sheet: Sup. Fig. S5B
PCR data (Supplementary Fig. S5b)
Patient	RNA concerntration (pg/μL)	miR-16-2-3p (Ct value)	miR-378a-3p (Ct value)	miR-483-5p (Ct value)	miR-1246 (Ct value)	miR-1290 (Ct value)
P1	103	31.78	27.52	31.08	30.2333	31.4667
P2	136	32.1833	27.5567	31.4767	30.15	32.9733
P3	73	34.2967	29.24	34.1267	30.66	34.72
P4	388	31.8767	29.21	33.7533	37.2267	37.6667
P5	372	30.0333	24.54	29.5667	37.2867	30.2333
P6	98	37.45	34.4333	33.0133	35.2333	33.64
P9	998	34.72	29.1367	33.2567	31.0567	31.9233
P10	111	35.5667	30.7533	33.55	32.0867	39.38
N1	1065	30.07	26.4833	29.83	23.1633	28.33
N2	399	34.0967	27.2667	28.2267	23.9467	27.7767
N3	303	36.3233	26.98	30.06	23.6133	30.4967
N4	1194	40	27.9233	28.3567	29.09	28.25
N5	1170	31.88	27.44	26.8967	23.3833	26.9833
N8	121	38.6367	31.09	31.1267	23.3133	32.5633
N9	175	33.4967	27.4267	31.64	34.91	32.46
N10	152	39.91	31.63	34.81	36.8833	31.8333
N11	155	39.9033	27.6767	31.6133	37.97	34.5133
N12	718	31.8967	25.84	30.0867	38.71	30.07
N13	106	35.2	29.59	31.9867	30.5367	33.84
N14	92	39.7867	30.6833	31.8333	31.2767	32.36
